# Supplementary material for: Single-nucleus transcriptomic profiling of human orbitofrontal cortex reveals convergent effects of aging and psychiatric disease
Source: Nat Neurosci. 2024 Sep 3;27(10):2021–32. doi: 10.1038/s41593-024-01742-z (PMC11452345; doi:10.1038/s41593-024-01742-z)
Supplement: Supplementary file 2 — Supplementary Tables 1–19. [file 41593_2024_1742_MOESM2_ESM.xlsx]

## Sheet: Table S1
Supplementary Table 1 | NSW Brain Cohort summarized Information.
The table summarises cohort parameters. Data are presented as the mean ± SD. F (female), M (male), PMI (post-mortem interval), RIN (RNA Integrity Number), BPD (Bipolar Disorder), MDD (Major Depressive Disorder), SZA (Schizoaffective Disorder), SCZ (Schizophrenia)
	Controls (n=33)	Cases (n=54)
Age [years]	57.15 ± 12.55	53.44 ± 13.69
Sex	13 F | 20 M	19 F | 35 M
Psychiatric diagnosis	0	BPD (5), MDD (6), SZA (7), SCZ (36)
PMI [h]	30.91 ± 10.98	34.54 ± 16.64
pH	6.68 ± 0.24	6.58 ± 0.21
RIN	7.20 ± 1.37	7.36 ± 1.07

## Sheet: Table S2
Supplementary Table 2 | NSW Brain Cohort Sample Information including Covariates.
The table presents detailed sample information including covarites.
Donor	Disease_Status	Classification	Age	AgeBin	Sex	pH	PMI	RIN	lib_batch	PC1	snRNAseq	EPIC
s1	Cases	Schizophrenia	51	50-59	Male	6.62	18	7.5	15	-1.37792	yes	yes
s2	Cases	MajorDepression	64	60-69	Male	6.6	24	7.6	15	-18.6676	yes	yes
s3	Cases	Schizophrenia	66	60-69	Female	6.52	12.5	8.1	10	-4.24191	yes	yes
s4	Cases	Schizophrenia	40	40-49	Male	6.2	21.5	7.6	13	-10.519	yes	yes
s5	Cases	Schizophrenia	55	50-59	Male	6.34	72	6.4	5	-36.0914	yes	yes
s6	Controls	Control	33	30-39	Female	6.77	24	7.7	13	21.0164	yes	yes
s7	Cases	MajorDepression	35	30-39	Female	6.8	27	8.5	5	7.40597	yes	yes
s8	Cases	Schizophrenia	54	50-59	Male	6.17	27.5	5.6	14	43.432	yes	yes
s9	Controls	Control	82	80-89	Female	6.45	7.5	7	2	12.1123	yes	yes
s10	Controls	Control	56	50-59	Male	6.76	37	5.4	15	8.90314	yes	yes
s11	Cases	Schizophrenia	57	50-59	Male	6.66	48	6.3	7	-16.2291	yes	yes
s12	Controls	Control	81	80-89	Female	6.2	28	4.1	5	21.7364	yes	yes
s13	Cases	SchizoaffectiveDisorder	73	70-79	Male	6.8	14	7.6	1	1.93614	yes	yes
s14	Cases	SchizoaffectiveDisorder	73	70-79	Female	6.85	20	8.1	11	1.45378	yes	yes
s15	Cases	SchizoaffectiveDisorder	57	50-59	Male	6.6	28	7.2	1	14.2301	yes	yes
s16	Controls	Control	57	50-59	Male	6.6	18	6.8	9	8.56358	yes	yes
s17	Cases	Schizophrenia	56	50-59	Female	6.56	34	8	4	-11.9441	yes	yes
s18	Controls	Control	78	70-79	Male	6.2	6.5	5.8	9	-22.2912	yes	yes
s19	Cases	SchizoaffectiveDisorder	30	30-39	Male	6.75	26	8.4	1	-4.35901	yes	yes
s20	Cases	Schizophrenia	54	50-59	Female	6.5	29	8.3	14	18.2419	yes	yes
s21	Cases	SchizoaffectiveDisorder	33	30-39	Male	6.65	48	8.2	2	9.42241	yes	yes
s22	Cases	BipolarDisorder	60	60-69	Male	6.6	33.5	6.7	1	18.2715	yes	yes
s23	Cases	Schizophrenia	52	50-59	Male	6.43	46	7.9	3	30.7768	yes	yes
s24	Cases	Schizophrenia	55	50-59	Female	6.69	33.5	7.9	10	11.1085	yes	yes
s25	Controls	Control	73	70-79	Male	6.8	48	7.9	7	-27.0752	yes	yes
s26	Controls	Control	49	40-49	Female	6.93	15	8.6	7	2.33298	yes	yes
s27	Controls	Control	60	60-69	Male	6.66	21.5	7.7	12	-31.2273	yes	yes
s28	Controls	Control	55	50-59	Male	6.89	39	7.7	3	16.2878	yes	yes
s29	Controls	Control	62	60-69	Male	6.56	37.5	9	14	-45.1435	yes	yes
s30	Cases	SchizoaffectiveDisorder	33	30-39	Female	6.95	50	8.2	4	-3.74084	yes	yes
s31	Cases	MajorDepression	60	60-69	Female	6.61	28.5	6.2	12	-9.93233	yes	yes
s32	Cases	Schizophrenia	59	50-59	Male	6.48	26.5	6.3	2	-27.0055	yes	yes
s33	Controls	Control	51	50-59	Female	6.92	37.5	6.8	12	20.9402	yes	yes
s34	Cases	Schizophrenia	53	50-59	Male	6.27	27.5	6.2	4	10.3355	yes	yes
s35	Controls	Control	63	60-69	Female	7.02	42	7.9	15	5.73545	yes	yes
s36	Controls	Control	59	50-59	Male	6.53	40	7	1	-11.6185	yes	yes
s37	Cases	MajorDepression	74	70-79	Male	6.59	39.5	6.6	7	36.8837	yes	yes
s38	Cases	Schizophrenia	72	70-79	Male	6.49	21	6.5	14	5.84686	yes	yes
s39	Cases	BipolarDisorder	54	50-59	Female	6.93	72.5	8.9	15	5.29748	yes	yes
s40	Cases	Schizophrenia	62	60-69	Male	6.43	44	7	2	14.9564	yes	yes
s41	Cases	BipolarDisorder	40	40-49	Female	6.8	47.5	6.3	11	-26.2982	yes	yes
s42	Controls	Control	62	60-69	Male	6.95	46	8.8	6	-2.90086	yes	yes
s43	Controls	Control	36	30-39	Male	6.67	34	8	9	12.1631	yes	yes
s44	Cases	MajorDepression	41	40-49	Male	6.97	18	8.9	1	-16.1545	yes	yes
s45	Cases	Schizophrenia	56	50-59	Female	6.79	59	8.6	12	19.4388	yes	yes
s46	Cases	Schizophrenia	65	60-69	Female	6.35	60	6.3	14	-2.62302	yes	yes
s47	Controls	Control	63	60-69	Female	6.46	50	6.7	3	8.40571	yes	yes
s48	Controls	Control	53	50-59	Male	6.5	16	8.2	4	-17.1852	yes	yes
s49	Controls	Control	62	60-69	Female	6.06	35	5.3	8	-8.29985	yes	yes
s50	Cases	Schizophrenia	44	40-49	Female	6.65	49	7.5	3	-15.3304	yes	yes
s51	Cases	Schizophrenia	37	30-39	Male	6.88	19.5	8.1	9	2.07001	yes	yes
s52	Controls	Control	69	60-69	Female	6.72	39	7.9	13	5.93993	yes	yes
s53	Cases	Schizophrenia	43	40-49	Male	6.39	18	6.5	5	-0.865272	yes	yes
s54	Controls	Control	59	50-59	Male	6.77	28	7.3	10	-3.23132	yes	yes
s55	Controls	Control	59	50-59	Male	6.61	29	8.6	7	33.729	yes	yes
s56	Controls	Control	37	30-39	Male	6.7	24	8	2	35.4068	yes	yes
s57	Controls	Control	32	30-39	Male	6.77	36	7.9	11	-0.0124	yes	yes
s58	Controls	Control	51	50-59	Male	7	35	7.9	14	-11.6286	yes	yes
s59	Cases	Schizophrenia	40	40-49	Female	6.63	20	7.6	8	-0.717554	yes	yes
s60	Cases	Schizophrenia	50	50-59	Male	6.71	42	8.6	10	11.6902	yes	yes
s61	Controls	Control	58	50-59	Male	6.49	39	2.3	16	-0.193358	yes	yes
s62	Cases	MajorDepression	58	50-59	Female	6.02	39	4.4	2	-50.8287	yes	yes
s63	Cases	Schizophrenia	59	50-59	Male	6.56	48.5	7.8	9	9.13262	yes	yes
s64	Controls	Control	40	40-49	Male	6.79	27	7.4	8	-19.2042	yes	yes
s65	Controls	Control	59	50-59	Male	6.81	28.5	7.6	11	-10.6137	yes	yes
s66	Cases	Schizophrenia	56	50-59	Male	6.56	65	8	13	-1.33215	yes	yes
s67	Cases	BipolarDisorder	34	30-39	Male	6.72	68	8.7	10	-9.50844	yes	yes
s68	Cases	Schizophrenia	26	20-29	Male	6.74	27	9	15	-1.98088	yes	yes
s69	Cases	Schizophrenia	41	40-49	Male	6.41	37	6.5	10	-8.28507	yes	yes
s70	Controls	Control	64	60-69	Male	6.82	30	7.5	9	-14.3326	yes	no
s71	Cases	Schizophrenia	54	50-59	Male	6.77	64	7.8	8	7.78693	yes	yes
s72	Cases	Schizophrenia	64	60-69	Male	6.66	48	8.1	4	30.2879	yes	yes
s73	Controls	Control	51	50-59	Female	6.95	41	7.2	3	-17.6612	yes	yes
s74	Cases	Schizophrenia	84	80-89	Male	6.55	5.5	5.2	5	-3.46906	yes	yes
s75	Cases	Schizophrenia	49	40-49	Male	6.33	22	6.1	6	2.34512	yes	yes
s76	Cases	Schizophrenia	83	80-89	Female	6.55	8	8.8	13	-18.1302	yes	yes
s77	Cases	BipolarDisorder	48	40-49	Male	6.34	23.5	6.1	11	13.7135	yes	yes
s78	Controls	Control	60	60-69	Female	6.75	36	7.6	5	13.6469	yes	yes
s79	Cases	SchizoaffectiveDisorder	42	40-49	Female	6.95	26.5	7.5	7	-22.0245	yes	yes
s80	Controls	Control	45	40-49	Female	6.78	29.5	7.6	13	1.19456	yes	yes
s81	Cases	Schizophrenia	34	30-39	Male	6.82	40	8.5	12	-9.12985	yes	yes
s82	Cases	Schizophrenia	63	60-69	Male	6.63	25	6.7	8	18.5737	yes	yes
s83	Controls	Control	67	60-69	Female	6.42	15.5	6.3	11	22.7036	yes	yes
s84	Cases	Schizophrenia	49	40-49	Male	6.34	16	7.3	8	-0.022927	yes	yes
s85	Cases	Schizophrenia	60	60-69	Female	6.44	27.5	7.3	3	-19.915	yes	yes
s86	Cases	Schizophrenia	51	50-59	Male	6.6	46.5	8.1	12	3.97372	yes	yes
s87	Cases	Schizophrenia	83	80-89	Female	6.23	23	5.5	4	-6.08547	yes	yes

## Sheet: Table S3
Supplementary Table 3 | | No difference in number of nuclei per cell type between cases and controls.
The difference in number of nuclei between controls and cases for each cell type was tested using t-test (normally distributed data specifiying equal or unequal variance), wilcoxon test (non-normally distributed data with equal variance) or brunner-munzel test (non-normally distributed data with unequal variance) as indicated. All tests were two-sided.
Cell Type	group1	group2	n1	n2	statistic	df	p-value	test	variance
Astro_FB	Controls	Cases	33	54	1.12435	84.562	0.264044	brunner-munzel test	unequal
Astro_PP	Controls	Cases	33	54	-1.42156	85	0.159	t-test	equal
Endothelial	Controls	Cases	33	54	954	NA	0.585	wilcox	equal
Exc_L2-3	Controls	Cases	33	54	872	NA	0.871	wilcox	equal
Exc_L3-5	Controls	Cases	33	54	871	NA	0.865	wilcox	equal
Exc_L4-6_1	Controls	Cases	33	54	-0.871462	85	0.386	t-test	equal
Exc_L4-6_2	Controls	Cases	33	54	-0.667709	85	0.506	t-test	equal
Exc_L4-6_3	Controls	Cases	33	52	682.5	NA	0.115	wilcox	equal
Exc_L5-6_1	Controls	Cases	33	53	751	NA	0.275	wilcox	equal
Exc_L5-6_2	Controls	Cases	32	50	661.5	NA	0.189	wilcox	equal
Exc_L5-6_HTR2C	Controls	Cases	32	53	750	NA	0.376	wilcox	equal
In_LAMP5_1	Controls	Cases	33	54	-1.63234	85	0.106	t-test	equal
In_LAMP5_2	Controls	Cases	33	54	-0.178213	85	0.859	t-test	equal
In_PVALB_Ba	Controls	Cases	33	54	-0.722332	85	0.472	t-test	equal
In_PVALB_Ch	Controls	Cases	33	54	-0.298613	85	0.766	t-test	equal
In_RELN	Controls	Cases	33	54	748	NA	0.213	wilcox	equal
In_SST	Controls	Cases	33	54	1.42538	53.109	0.16	t-test	unequal
In_VIP	Controls	Cases	33	54	-0.767349	85	0.445	t-test	equal
Microglia	Controls	Cases	33	54	1039.5	NA	0.195	wilcox	equal
Oligodendrocyte	Controls	Cases	33	54	884.5		0.958	wilcox	equal
OPC	Controls	Cases	33	54	-0.976937	85	0.331	t-test	equal

## Sheet: Table S4
Supplementary Table 4 | Most cell types do not change in abundance with age.
Cell type proportions of each cell type per individual were calculated by dividing the number of nuclei in a specific cell type by the total number of nuclei of the respective individual. Multiple linear regression (two-sided) was performed to test for association between age and cell type composition for each cell type respectively. Unadjusted p- value (p value) and FDR-adjusted p-value (p_adj_F…
celltype	Estimate	t statistic	p value	p_adj_FDR
Astro_FB	-0.0257615	-1.66717	0.100293	0.178915
Astro_PP	-0.0959257	-2.22372	0.0296481	0.103768
Endothelial	-0.00580169	-0.666928	0.507179	0.560566
Exc_L2-3	0.0562973	0.719913	0.474159	0.553186
Exc_L3-5	0.00710504	1.33966	0.18502	0.259028
Exc_L4-6_1	0.0227512	1.6575	0.102237	0.178915
Exc_L4-6_2	0.0260165	1.84949	0.0689338	0.172959
Exc_L4-6_3	0.0208844	1.89075	0.063117	0.172959
Exc_L5-6_1	0.00916095	1.26379	0.210818	0.276699
Exc_L5-6_2	0.000992008	1.37267	0.174572	0.259028
Exc_L5-6_HTR2C	0.0034394	1.39692	0.16719	0.259028
In_LAMP5_1	-0.00314446	-1.07635	0.285749	0.352985
In_LAMP5_2	0.000206886	0.11597	0.908034	0.908034
In_PVALB_Ba	0.00391921	0.502469	0.617036	0.647887
In_PVALB_Ch	-0.00507731	-2.5108	0.0145422	0.0610772
In_RELN	-0.0181713	-1.81508	0.0741251	0.172959
In_SST	-0.0297136	-2.54339	0.0133665	0.0610772
In_VIP	-0.0330306	-2.89244	0.00519498	0.0507886
Microglia	-0.0380857	-1.71882	0.090407	0.178915
Oligodendrocyte	0.150616	2.77221	0.00725551	0.0507886
OPC	-0.0466771	-4.16347	9.41375e-05	0.00197689

## Sheet: Table S5
Supplementary Table 5 | Number of differentially expressed genes per cell type
Gene-wise counts were summed within the 21 identified cell types for each individual to obtain cell-type specific pseudobulk count matrices. Differential gene expression was performed using dreamlet (linear (mixed) models with precision weights). Number of tested (expressed) genes and total number of age-associated differentially expressed (DE) genes per cell type are shown at FDR-adjusted p-valu…
assay	nGenes_tested	nDE_0.1	nDE_0.05	up_nDE_0.05	down_nDE_0.05
Astro_FB	5017	183	97	19	78
Astro_PP	10391	348	168	58	110
Endothelial	2714	78	26	5	21
Exc_L2-3	17910	1925	1189	437	752
Exc_L3-5	8759	323	161	44	117
Exc_L4-6_1	12872	955	584	213	371
Exc_L4-6_2	12284	1156	731	279	452
Exc_L4-6_3	9866	469	244	81	163
Exc_L5-6_1	6618	212	110	46	64
Exc_L5-6_2	1910	40	12	10	2
Exc_L5-6_HTR2C	4610	104	50	10	40
In_LAMP5_1	7460	372	177	23	154
In_LAMP5_2	5293	454	262	61	201
In_PVALB_Ba	11828	365	169	66	103
In_PVALB_Ch	5064	314	169	18	151
In_RELN	10399	358	168	33	135
In_SST	10671	633	354	71	283
In_VIP	12359	836	460	74	386
Microglia	5233	193	104	59	45
OPC	9462	382	205	65	140
Oligodendrocyte	8881	309	156	80	76

## Sheet: Table S6
Supplementary Table 6 | Differential expression analysis results for age-associaed genes across all cell types
Gene-wise counts were summed within the 21 identified cell types for each individual to obtain cell-type specific pseudobulk count matrices. Differential gene expression was performed using dreamlet (linear (mixed) models with precision weights). Results are shown for all genes tested across all cell types. FDR correction was performed across all tested genes of all cell types.
assay	ID	ensembl	logFC	AveExpr	t	P.Value	adj.P.Val	B	z.std
Exc_L2-3	A1BG	ENSG00000121410	-0.00903879	2.63811	-3.3015	0.00149397	0.048874	-3.11374	-3.17585
Exc_L4-6_1	A1BG	ENSG00000121410	-0.00209568	2.35831	-0.527617	0.599088	0.849629	-7.77486	-0.525713
Exc_L4-6_2	A1BG	ENSG00000121410	-0.0032116	2.5715	-0.778201	0.4388	0.759561	-7.59673	-0.774221
Exc_L4-6_1	A1BG-AS1	ENSG00000268895	0.00187666	2.84154	0.557579	0.578701	0.839555	-7.84044	0.555283
Exc_L4-6_2	A1BG-AS1	ENSG00000268895	-0.00292924	2.85572	-0.77748	0.438951	0.759645	-7.63722	-0.773966
Exc_L2-3	A1BG-AS1	ENSG00000268895	-0.000704108	3.32024	-0.253651	0.80044	0.935156	-8.35988	-0.252778
In_VIP	A1BG-AS1	ENSG00000268895	0.00702515	2.65819	1.75315	0.0832353	0.37799	-6.35085	1.73221
Exc_L4-6_3	A1BG-AS1	ENSG00000268895	-0.00148109	3.52313	-0.300101	0.764879	0.921496	-7.8251	-0.299081
In_RELN	A1BG-AS1	ENSG00000268895	0.00611118	3.21801	1.44351	0.15249	0.494793	-6.83821	1.43079
Microglia	A2M	ENSG00000175899	-0.00871591	9.04947	-1.80653	0.0745677	0.359807	-6.3872	-1.78311
Exc_L2-3	A2M	ENSG00000175899	0.00496981	1.76599	1.29413	0.199697	0.554888	-7.2207	1.28242
Endothelial	A2M	ENSG00000175899	-0.00750627	9.11286	-1.29623	0.198681	0.553809	-7.10303	-1.28532
Exc_L2-3	A2M-AS1	ENSG00000245105	0.00164477	1.12886	0.431904	0.666908	0.880886	-7.81434	0.430396
Astro_PP	A2ML1	ENSG00000166535	0.00343723	5.29639	0.538086	0.591988	0.846232	-7.81874	0.535957
Exc_L2-3	A2ML1	ENSG00000166535	0.00903444	0.916168	2.71515	0.00825415	0.122974	-4.32587	2.64149
Exc_L4-6_1	A2ML1-AS1	ENSG00000256661	0.00301234	2.50168	0.908923	0.36619	0.709015	-7.50658	0.903633
In_VIP	A2ML1-AS1	ENSG00000256661	0.00308302	3.11722	0.974825	0.332696	0.682177	-7.51694	0.968698
Exc_L2-3	A2ML1-AS1	ENSG00000256661	0.00628692	2.99575	2.97866	0.00386754	0.0828005	-4.06172	2.88877
In_PVALB_Ba	A2ML1-AS1	ENSG00000256661	0.00397217	3.04439	1.13527	0.25974	0.619114	-7.30832	1.127
Exc_L4-6_2	A2ML1-AS1	ENSG00000256661	0.0102148	2.62641	2.74695	0.00728847	0.115699	-4.24819	2.68337
Exc_L4-6_1	AAAS	ENSG00000094914	0.00324123	3.46588	1.17324	0.243877	0.603304	-7.45815	1.16535
Oligodendrocyte	AAAS	ENSG00000094914	0.00430727	4.15954	1.36912	0.174651	0.52462	-7.06482	1.35741
In_SST	AAAS	ENSG00000094914	0.00271483	3.35725	0.652293	0.516168	0.806542	-7.70886	0.649264
Astro_PP	AAAS	ENSG00000094914	0.00677155	4.55403	1.6264	0.107745	0.424553	-6.55465	1.60841
Exc_L4-6_3	AAAS	ENSG00000094914	0.00411457	3.26706	0.875529	0.384035	0.721805	-7.4601	0.870486
OPC	AAAS	ENSG00000094914	-0.00129227	3.80681	-0.319527	0.750161	0.915718	-7.8395	-0.318426
In_PVALB_Ba	AAAS	ENSG00000094914	0.00532274	3.59703	1.85499	0.0672232	0.342643	-6.36515	1.83018
In_VIP	AAAS	ENSG00000094914	-0.000306336	3.29318	-0.0898292	0.928621	0.979113	-8.03519	-0.0895803
Exc_L2-3	AAAS	ENSG00000094914	0.00260164	3.32401	1.25791	0.212344	0.569508	-7.58468	1.24715
Exc_L4-6_2	AAAS	ENSG00000094914	0.000244658	3.49064	0.0718422	0.94289	0.983117	-8.09353	0.0716382
Exc_L5-6_1	AACS	ENSG00000081760	-0.00144413	6.63048	-0.440704	0.660618	0.878329	-8.06256	-0.439061
In_LAMP5_2	AACS	ENSG00000081760	0.00391595	5.74812	1.1986	0.233957	0.59301	-7.24604	1.19023
Exc_L4-6_1	AACS	ENSG00000081760	-0.00140912	6.57855	-0.776138	0.44007	0.760447	-8.37825	-0.772074
Exc_L3-5	AACS	ENSG00000081760	-0.00444442	6.63406	-1.93546	0.0562451	0.315171	-6.55705	-1.90913
In_PVALB_Ch	AACS	ENSG00000081760	0.00435099	5.23049	0.974303	0.332741	0.682191	-7.43241	0.968608
Astro_PP	AACS	ENSG00000081760	-0.00216789	4.95518	-0.748347	0.45653	0.770955	-7.63506	-0.744573
Exc_L2-3	AACS	ENSG00000081760	-0.00290539	6.74096	-1.48784	0.141105	0.477723	-7.64152	-1.47169
Exc_L5-6_2	AACS	ENSG00000081760	-0.00214863	7.29044	-0.548384	0.585167	0.842754	-7.66054	-0.545854
Exc_L5-6_HTR2C	AACS	ENSG00000081760	-0.00187896	7.3012	-0.515823	0.60724	0.853792	-8.01584	-0.514017
In_SST	AACS	ENSG00000081760	-0.00197804	5.98838	-1.07016	0.287791	0.645081	-7.93557	-1.06298
In_RELN	AACS	ENSG00000081760	0.000827892	5.3684	0.29051	0.772182	0.924427	-8.30157	0.289522
Exc_L4-6_2	AACS	ENSG00000081760	-0.00043396	6.3968	-0.23851	0.812112	0.939483	-8.61088	-0.237702
Exc_L4-6_3	AACS	ENSG00000081760	-0.00142665	6.73022	-0.573029	0.568292	0.834368	-8.21637	-0.570569
Oligodendrocyte	AACS	ENSG00000081760	-0.0026942	4.63885	-0.921623	0.359525	0.703747	-7.63633	-0.916271
OPC	AACS	ENSG00000081760	-0.00334786	4.4375	-0.911842	0.364302	0.707516	-7.60246	-0.907199
In_VIP	AACS	ENSG00000081760	-0.000469201	5.53598	-0.214045	0.831055	0.946319	-8.5489	-0.213348
In_LAMP5_1	AACS	ENSG00000081760	0.00571865	5.64767	1.93825	0.0558315	0.314139	-6.29684	1.91235
Astro_FB	AACS	ENSG00000081760	-0.00336411	5.30708	-0.705844	0.482304	0.786537	-7.50954	-0.702601
In_PVALB_Ba	AACS	ENSG00000081760	-0.00101225	5.65163	-0.623274	0.534917	0.81715	-8.33531	-0.620518
Exc_L4-6_2	AADACL2-AS1	ENSG00000242908	-0.00108283	3.13669	-0.118734	0.905756	0.971726	-8.00891	-0.118393
Exc_L2-3	AADACL2-AS1	ENSG00000242908	0.000564752	0.770348	0.0874691	0.930504	0.979565	-7.85845	0.0872109
Exc_L4-6_1	AADAT	ENSG00000109576	-0.00189309	3.83591	-0.628447	0.531419	0.815006	-8.04975	-0.625842
In_VIP	AADAT	ENSG00000109576	0.00287847	4.47863	1.23191	0.221455	0.579536	-7.5762	1.22267
OPC	AADAT	ENSG00000109576	0.000326987	5.12551	0.163951	0.870179	0.960211	-8.15145	0.163431
Oligodendrocyte	AADAT	ENSG00000109576	-0.00552848	4.43352	-1.82672	0.071471	0.352722	-6.38487	-1.80247
Astro_PP	AADAT	ENSG00000109576	-0.00804279	5.07587	-1.66182	0.100061	0.410534	-6.57709	-1.64456
In_SST	AADAT	ENSG00000109576	-0.00708305	4.36725	-3.11781	0.00252952	0.0652992	-3.51556	-3.01979
Exc_L2-3	AADAT	ENSG00000109576	-0.00131084	3.97454	-0.691455	0.49114	0.791845	-8.27253	-0.688497
In_PVALB_Ba	AADAT	ENSG00000109576	-0.00312307	4.36191	-1.31918	0.190862	0.545016	-7.38993	-1.30803
Exc_L4-6_3	AADAT	ENSG00000109576	0.00244092	4.12001	0.754914	0.452606	0.768199	-7.6788	0.751077
Exc_L3-5	AADAT	ENSG00000109576	0.000413935	4.0702	0.126169	0.899889	0.969789	-7.93127	0.125802
In_RELN	AADAT	ENSG00000109576	-0.00121032	3.63019	-0.325884	0.74525	0.913764	-7.91685	-0.324909
Exc_L4-6_2	AADAT	ENSG00000109576	0.000349169	4.6372	0.155094	0.877147	0.962561	-8.3342	0.154586
Exc_L4-6_3	AAGAB	ENSG00000103591	-0.000339869	5.76852	-0.156198	0.876238	0.962314	-8.26923	-0.155741
In_LAMP5_2	AAGAB	ENSG00000103591	-0.000103217	5.48864	-0.0317959	0.974707	0.992957	-7.92246	-0.031705
Astro_PP	AAGAB	ENSG00000103591	-0.00136414	5.46104	-0.488048	0.626731	0.862732	-7.87312	-0.486333
Exc_L4-6_2	AAGAB	ENSG00000103591	0.000199311	5.5585	0.112022	0.911075	0.9736	-8.54166	0.111683
Exc_L3-5	AAGAB	ENSG00000103591	-0.00159385	5.7854	-0.655994	0.513487	0.804793	-8.06031	-0.653419
In_VIP	AAGAB	ENSG00000103591	-0.00100154	5.25974	-0.525639	0.600554	0.850453	-8.38933	-0.523604
Exc_L5-6_HTR2C	AAGAB	ENSG00000103591	-0.00296246	5.48389	-0.68163	0.497257	0.795297	-7.60616	-0.678811
Oligodendrocyte	AAGAB	ENSG00000103591	-0.0055878	5.11566	-1.79391	0.0765066	0.363936	-6.56467	-1.77133
Exc_L4-6_1	AAGAB	ENSG00000103591	9.18156e-05	5.59839	0.0541632	0.956927	0.987844	-8.60826	0.0540099
OPC	AAGAB	ENSG00000103591	0.000996321	5.08016	0.427254	0.670228	0.882184	-8.07833	0.425835
In_PVALB_Ba	AAGAB	ENSG00000103591	-0.00323925	5.21821	-1.92063	0.0583228	0.320596	-6.62634	-1.89326
Astro_FB	AAGAB	ENSG00000103591	-0.000938682	5.5035	-0.218733	0.827349	0.945114	-7.78579	-0.218102
Exc_L5-6_1	AAGAB	ENSG00000103591	-0.000276226	5.52899	-0.0861229	0.931568	0.979805	-7.99022	-0.0858725
In_LAMP5_1	AAGAB	ENSG00000103591	-0.00440024	5.48381	-1.63201	0.106404	0.42214	-6.78608	-1.61457
In_SST	AAGAB	ENSG00000103591	0.000247697	5.00419	0.10062	0.920096	0.976439	-8.30709	0.100312
Microglia	AAGAB	ENSG00000103591	0.000143831	5.51415	0.0359811	0.97139	0.992097	-7.80067	0.0358648
Exc_L2-3	AAGAB	ENSG00000103591	-5.40761e-05	5.66167	-0.0404951	0.967807	0.990876	-8.69263	-0.0403586
In_PVALB_Ch	AAGAB	ENSG00000103591	0.000535626	5.01388	0.114626	0.909004	0.972996	-7.86831	0.114295
In_RELN	AAGAB	ENSG00000103591	-0.00378682	5.20688	-1.71517	0.089874	0.391374	-6.85291	-1.69606
Endothelial	AAK1	ENSG00000115977	0.00377877	8.22372	1.51507	0.133891	0.466605	-6.75617	1.49893
In_LAMP5_1	AAK1	ENSG00000115977	0.000370214	8.65357	0.23854	0.812063	0.939483	-8.46918	0.237765
Microglia	AAK1	ENSG00000115977	-0.00248865	8.77242	-1.21579	0.227779	0.586302	-7.25943	-1.2061
In_PVALB_Ba	AAK1	ENSG00000115977	0.000678652	9.09727	0.562569	0.575354	0.837888	-8.62686	0.560184
Exc_L2-3	AAK1	ENSG00000115977	-0.000918404	8.5078	-0.620579	0.53676	0.81833	-8.50656	-0.61772
Exc_L4-6_3	AAK1	ENSG00000115977	-0.00261916	8.43877	-1.39886	0.165943	0.512651	-7.50136	-1.38536
In_SST	AAK1	ENSG00000115977	-0.000574497	9.47949	-0.461829	0.645484	0.871782	-8.55182	-0.460045
In_LAMP5_2	AAK1	ENSG00000115977	0.00161203	8.75276	0.938593	0.350641	0.696925	-7.94443	0.933347
Exc_L5-6_HTR2C	AAK1	ENSG00000115977	-0.000244389	8.22613	-0.116571	0.907465	0.972415	-8.26481	-0.116237
Exc_L4-6_2	AAK1	ENSG00000115977	0.000269818	8.63573	0.182412	0.855754	0.955305	-8.68632	0.181782
Exc_L5-6_1	AAK1	ENSG00000115977	-0.000530239	8.45476	-0.268821	0.788783	0.931448	-8.32294	-0.267891
OPC	AAK1	ENSG00000115977	0.000268601	7.9175	0.187587	0.851694	0.953808	-8.49484	0.186957
Astro_PP	AAK1	ENSG00000115977	-0.00145756	7.44794	-0.851017	0.397435	0.731465	-7.69281	-0.846211
Oligodendrocyte	AAK1	ENSG00000115977	0.00103131	7.66644	0.691522	0.491327	0.791963	-8.18308	0.6882
In_RELN	AAK1	ENSG00000115977	0.00127608	8.47304	0.977237	0.331409	0.68128	-8.18999	0.971279
Astro_FB	AAK1	ENSG00000115977	-0.000394959	7.40917	-0.142662	0.886916	0.96583	-7.98445	-0.142207
Exc_L4-6_1	AAK1	ENSG00000115977	-0.000780221	8.64795	-0.583097	0.561547	0.830992	-8.56739	-0.580545
In_VIP	AAK1	ENSG00000115977	0.000464933	8.48873	0.351835	0.725903	0.90601	-8.75844	0.35058
Exc_L5-6_2	AAK1	ENSG00000115977	-0.00121359	8.79072	-0.446627	0.656537	0.876448	-7.96552	-0.4447
Exc_L3-5	AAK1	ENSG00000115977	0.000345261	8.5319	0.187452	0.851773	0.953808	-8.56746	0.186856
In_PVALB_Ch	AAK1	ENSG00000115977	0.000710376	8.58752	0.434153	0.665287	0.880148	-8.36775	0.432625
Exc_L2-3	AAMDC	ENSG00000087884	0.00228957	3.53413	0.831927	0.407945	0.73885	-8.08016	0.827516
In_RELN	AAMDC	ENSG00000087884	0.000595087	3.95527	0.159686	0.873478	0.961477	-8.01726	0.159243
Exc_L4-6_2	AAMDC	ENSG00000087884	0.00972359	3.72155	3.3707	0.0011569	0.0424475	-2.75455	3.2493
Exc_L4-6_3	AAMDC	ENSG00000087884	-0.0012174	4.03295	-0.270426	0.787534	0.930857	-7.91529	-0.269514
In_PVALB_Ba	AAMDC	ENSG00000087884	0.00783907	3.93383	3.42991	0.000951529	0.0382488	-2.59087	3.30448
In_SST	AAMDC	ENSG00000087884	0.00960693	3.88911	2.78388	0.00654325	0.109186	-4.2767	2.71924
Astro_PP	AAMDC	ENSG00000087884	0.000843355	5.01631	0.271171	0.786964	0.930587	-7.89573	0.270255
In_VIP	AAMDC	ENSG00000087884	0.00245244	3.8222	0.903078	0.369095	0.711181	-7.75019	0.89817
OPC	AAMDC	ENSG00000087884	0.000890306	4.68523	0.288861	0.773406	0.924932	-8.04033	0.287923
Oligodendrocyte	AAMDC	ENSG00000087884	0.00044413	5.25359	0.183727	0.854684	0.955013	-8.15514	0.183145
Exc_L4-6_1	AAMDC	ENSG00000087884	0.00288387	3.84337	0.922989	0.358543	0.702899	-7.81606	0.918145
In_RELN	AAMP	ENSG00000127837	-0.00510485	3.85122	-1.11327	0.26885	0.627739	-7.40126	-1.10572
Exc_L4-6_3	AAMP	ENSG00000127837	0.00134686	3.71014	0.286999	0.774918	0.925484	-7.87139	0.285948
In_VIP	AAMP	ENSG00000127837	-0.0037032	4.08923	-1.27292	0.206862	0.56356	-7.44262	-1.26224
In_SST	AAMP	ENSG00000127837	0.00166308	3.96367	0.482428	0.630887	0.864814	-7.97842	0.480479
OPC	AAMP	ENSG00000127837	0.00142965	3.95325	0.406313	0.685617	0.889276	-7.83973	0.404811
Oligodendrocyte	AAMP	ENSG00000127837	0.00801285	4.15665	2.00236	0.0487755	0.29431	-6.03213	1.97055
Exc_L4-6_2	AAMP	ENSG00000127837	-4.68701e-05	3.87012	-0.0175407	0.986053	0.995822	-8.18442	-0.0174811
Astro_PP	AAMP	ENSG00000127837	-0.00380827	4.25526	-0.768714	0.44433	0.763288	-7.53077	-0.764902
Exc_L2-3	AAMP	ENSG00000127837	-0.000416807	3.77788	-0.160617	0.872852	0.961282	-8.43934	-0.160038
In_PVALB_Ba	AAMP	ENSG00000127837	-0.00112265	4.04275	-0.322391	0.748075	0.91499	-8.16806	-0.321178
Exc_L4-6_1	AAMP	ENSG00000127837	0.00267403	3.82785	1.06033	0.292613	0.648966	-7.66458	1.05241
Exc_L2-3	AANAT	ENSG00000129673	0.000369244	-0.110759	0.0967187	0.923212	0.97726	-7.74536	0.0963889
In_PVALB_Ba	AAR2	ENSG00000131043	0.00641138	3.43203	2.33373	0.0220428	0.200991	-5.37539	2.28963
OPC	AAR2	ENSG00000131043	0.00353099	3.79565	0.923791	0.358272	0.702773	-7.46593	0.918663
Oligodendrocyte	AAR2	ENSG00000131043	0.0048125	3.76988	1.07152	0.286838	0.644402	-7.36264	1.06508
Astro_PP	AAR2	ENSG00000131043	-0.00507934	3.60318	-1.31134	0.193116	0.547663	-6.90633	-1.30142
In_SST	AAR2	ENSG00000131043	-0.00250402	3.4647	-0.711877	0.478378	0.784176	-7.6927	-0.708914
Exc_L2-3	AAR2	ENSG00000131043	-0.000714016	3.27184	-0.420486	0.675264	0.884667	-8.27903	-0.418935
In_VIP	AAR2	ENSG00000131043	-0.00456683	3.59578	-1.90184	0.0608495	0.327387	-6.3057	-1.87459
In_RELN	AAR2	ENSG00000131043	-0.00262138	3.52683	-0.772486	0.442057	0.761865	-7.63119	-0.768724
Exc_L4-6_2	AAR2	ENSG00000131043	0.000784267	3.43989	0.314973	0.753569	0.917154	-8.01926	0.313937
Exc_L4-6_1	AAR2	ENSG00000131043	-0.00406824	3.31561	-1.70104	0.0927964	0.397084	-6.66143	-1.68083
Exc_L4-6_3	AARS	ENSG00000090861	0.00144761	5.63373	0.665032	0.508135	0.801849	-8.00568	0.661744
Exc_L2-3	AARS	ENSG00000090861	0.001128	5.5008	0.653922	0.51523	0.805864	-8.45957	0.650716
In_PVALB_Ba	AARS	ENSG00000090861	-0.00156835	5.75079	-0.828075	0.410328	0.740382	-8.2027	-0.823316
In_SST	AARS	ENSG00000090861	-0.00193711	5.62678	-0.862645	0.39102	0.726746	-8.08232	-0.857768
Exc_L4-6_2	AARS	ENSG00000090861	0.000447629	5.71182	0.250836	0.80261	0.936011	-8.51788	0.249971
OPC	AARS	ENSG00000090861	-0.00404699	4.85579	-1.4878	0.140668	0.477104	-7.00518	-1.47331
In_RELN	AARS	ENSG00000090861	-0.000884886	5.76619	-0.385856	0.70063	0.895777	-8.34043	-0.38447
In_VIP	AARS	ENSG00000090861	-0.00169702	5.69625	-1.05022	0.29694	0.652843	-8.04202	-1.04302
Astro_FB	AARS	ENSG00000090861	0.00213421	5.44029	0.48564	0.628517	0.863628	-7.68533	0.483816
Exc_L5-6_HTR2C	AARS	ENSG00000090861	0.00819411	5.82377	2.30344	0.023627	0.207991	-5.30336	2.26314
In_LAMP5_2	AARS	ENSG00000090861	-0.00270096	5.88945	-0.844545	0.400479	0.733413	-7.67091	-0.840765
Microglia	AARS	ENSG00000090861	0.00122766	5.64104	0.301306	0.763998	0.921247	-7.78156	0.300234
Exc_L5-6_1	AARS	ENSG00000090861	0.00070916	5.17601	0.181936	0.856062	0.955447	-7.92698	0.181389
In_LAMP5_1	AARS	ENSG00000090861	-0.00407876	6.10534	-1.93967	0.0558429	0.314166	-6.39108	-1.91226
Exc_L3-5	AARS	ENSG00000090861	-0.000657333	5.60585	-0.262847	0.793326	0.932906	-8.17244	-0.261994
In_PVALB_Ch	AARS	ENSG00000090861	0.00162614	5.72617	0.477431	0.634289	0.866555	-7.88645	0.475698
Astro_PP	AARS	ENSG00000090861	0.000365671	5.45063	0.129969	0.896884	0.968882	-7.98072	0.129599
Oligodendrocyte	AARS	ENSG00000090861	0.00142135	5.67588	0.605003	0.546834	0.823711	-8.07477	0.602511
Exc_L4-6_1	AARS	ENSG00000090861	-0.00105228	5.71316	-0.572768	0.568534	0.834482	-8.41932	-0.570211
In_LAMP5_1	AARS2	ENSG00000124608	0.000627612	4.45056	0.164024	0.870097	0.960202	-7.8806	0.163535
Astro_PP	AARS2	ENSG00000124608	-0.00422726	3.3104	-0.879351	0.381897	0.720541	-7.34165	-0.874407
In_SST	AARS2	ENSG00000124608	-0.00225438	3.96007	-0.666132	0.507022	0.801183	-7.8454	-0.663481
Exc_L4-6_2	AARS2	ENSG00000124608	0.00312058	3.18116	0.994955	0.322789	0.673998	-7.49293	0.988743
In_PVALB_Ba	AARS2	ENSG00000124608	-0.00393074	3.85869	-1.27439	0.205833	0.562353	-7.32963	-1.26511
Exc_L4-6_1	AARS2	ENSG00000124608	0.0014163	3.36969	0.540089	0.590594	0.845507	-7.96124	0.537975
In_RELN	AARS2	ENSG00000124608	0.00351985	4.1272	1.07638	0.28456	0.642503	-7.48575	1.07013
In_VIP	AARS2	ENSG00000124608	0.00218429	3.77038	0.787368	0.433423	0.756049	-7.82003	0.783348
Exc_L2-3	AARS2	ENSG00000124608	0.00220924	3.34048	1.33432	0.186308	0.539392	-7.45734	1.32158
Exc_L4-6_2	AARSD1	ENSG00000266967	0.000142335	4.74979	0.0612485	0.951317	0.986156	-8.37572	0.0610533
In_LAMP5_1	AARSD1	ENSG00000266967	0.00022652	4.77656	0.0678514	0.946063	0.984136	-7.96226	0.0676514
In_SST	AARSD1	ENSG00000266967	-0.000616416	4.77416	-0.268254	0.789186	0.93159	-8.22944	-0.267367
Exc_L5-6_1	AARSD1	ENSG00000266967	0.0084031	4.68368	1.66328	0.0998852	0.410264	-6.47629	1.64541
In_VIP	AARSD1	ENSG00000266967	0.00209526	4.80739	0.812978	0.418358	0.745879	-8.09396	0.809273
Oligodendrocyte	AARSD1	ENSG00000266967	-0.00315231	4.32124	-0.97934	0.330064	0.68018	-7.54796	-0.973984
In_PVALB_Ba	AARSD1	ENSG00000266967	0.00317927	4.68371	1.28835	0.20134	0.556775	-7.51316	1.27774
OPC	AARSD1	ENSG00000266967	-0.00380098	4.62247	-1.12334	0.264653	0.623566	-7.40723	-1.11546
Exc_L4-6_1	AARSD1	ENSG00000266967	0.00054982	4.69012	0.259738	0.795753	0.933566	-8.39569	0.258848
In_RELN	AARSD1	ENSG00000266967	0.0023014	4.809	0.801131	0.425112	0.750432	-7.91447	0.797584
Astro_PP	AARSD1	ENSG00000266967	-0.00411275	4.56748	-1.05352	0.295265	0.651375	-7.31589	-1.04664
Exc_L3-5	AARSD1	ENSG00000266967	0.000710398	4.73933	0.264551	0.79198	0.932626	-8.02627	0.26374
Exc_L2-3	AARSD1	ENSG00000266967	0.00128196	4.95035	0.689801	0.492448	0.792581	-8.39214	0.686421
Exc_L4-6_3	AARSD1	ENSG00000266967	0.00202209	4.70361	0.708968	0.480569	0.785535	-7.81746	0.705388
In_LAMP5_2	AASDH	ENSG00000157426	0.0036849	5.59764	1.10913	0.270163	0.62895	-7.35356	1.10269
Astro_FB	AASDH	ENSG00000157426	0.00306344	6.39781	0.809606	0.420559	0.747288	-7.56637	0.805452
Exc_L3-5	AASDH	ENSG00000157426	0.000360336	5.14737	0.118114	0.906249	0.971918	-8.15094	0.117771
In_VIP	AASDH	ENSG00000157426	0.00177632	5.58959	0.854657	0.395324	0.729888	-8.22029	0.850002
Exc_L2-3	AASDH	ENSG00000157426	0.00163689	5.23567	0.829137	0.409664	0.740055	-8.31511	0.824485
In_SST	AASDH	ENSG00000157426	0.00151395	5.6537	0.711793	0.478685	0.784373	-8.20255	0.70842
In_LAMP5_1	AASDH	ENSG00000157426	1.33832e-05	5.78772	0.00513683	0.995914	0.998739	-8.19916	0.00512081
Microglia	AASDH	ENSG00000157426	0.00257228	5.62625	0.590847	0.55634	0.828442	-7.65904	0.588286
Exc_L4-6_2	AASDH	ENSG00000157426	0.00311519	5.41487	1.45146	0.150677	0.492254	-7.45182	1.43714
In_PVALB_Ch	AASDH	ENSG00000157426	0.00757432	5.5064	2.18152	0.0319158	0.24045	-5.62875	2.14546
OPC	AASDH	ENSG00000157426	0.00282789	5.92574	1.21834	0.226663	0.585269	-7.59039	1.209
In_PVALB_Ba	AASDH	ENSG00000157426	0.00371748	5.53949	1.8131	0.0737039	0.358026	-6.88862	1.78845
Oligodendrocyte	AASDH	ENSG00000157426	-0.000449324	5.65777	-0.191204	0.848866	0.952929	-8.21272	-0.190565
In_RELN	AASDH	ENSG00000157426	-0.00073879	5.69739	-0.321006	0.749041	0.91531	-8.34852	-0.319904
Astro_PP	AASDH	ENSG00000157426	0.00761255	6.28751	1.77539	0.0795132	0.370666	-6.50152	1.75352
Exc_L4-6_3	AASDH	ENSG00000157426	0.00492165	5.07955	1.54662	0.126	0.454138	-6.96758	1.53007
Exc_L5-6_1	AASDH	ENSG00000157426	0.00379256	5.17333	0.851176	0.397195	0.731332	-7.57104	0.846641
Exc_L4-6_1	AASDH	ENSG00000157426	0.00199328	5.19525	0.869121	0.387513	0.724182	-8.14748	0.864137
Exc_L3-5	AASDHPPT	ENSG00000149313	-0.00429288	6.0398	-1.77416	0.0798013	0.371232	-6.73102	-1.75184
Exc_L4-6_1	AASDHPPT	ENSG00000149313	-0.00338834	5.76961	-1.32943	0.187683	0.541296	-7.71393	-1.31746
In_LAMP5_2	AASDHPPT	ENSG00000149313	-0.0110635	5.89969	-3.23066	0.00176645	0.0536976	-3.05111	-3.12693
In_SST	AASDHPPT	ENSG00000149313	-0.0037314	5.89097	-1.99169	0.049933	0.297505	-6.51235	-1.96054
Exc_L4-6_3	AASDHPPT	ENSG00000149313	-0.00175543	5.68242	-0.610269	0.543565	0.822351	-8.03634	-0.607431
Exc_L4-6_2	AASDHPPT	ENSG00000149313	-0.00506769	6.03915	-2.36175	0.0207713	0.195552	-5.86357	-2.31212
Oligodendrocyte	AASDHPPT	ENSG00000149313	-0.000909348	6.02789	-0.410796	0.6824	0.887759	-8.20302	-0.409191
In_PVALB_Ch	AASDHPPT	ENSG00000149313	-0.0138734	5.58618	-3.39406	0.00105225	0.0403815	-2.53775	-3.27617
OPC	AASDHPPT	ENSG00000149313	-0.00470555	5.6064	-2.14242	0.0352923	0.252173	-6.0006	-2.10499
Exc_L5-6_HTR2C	AASDHPPT	ENSG00000149313	-0.00239497	5.63917	-0.537001	0.592706	0.846586	-7.72859	-0.534919
Microglia	AASDHPPT	ENSG00000149313	-0.00117789	5.53895	-0.258786	0.796504	0.933852	-7.78452	-0.257875
In_RELN	AASDHPPT	ENSG00000149313	-0.00362001	5.8253	-1.63647	0.105636	0.420928	-7.09995	-1.61812
In_VIP	AASDHPPT	ENSG00000149313	-0.00619138	5.85689	-3.19381	0.00203332	0.0578624	-3.77461	-3.08532
In_PVALB_Ba	AASDHPPT	ENSG00000149313	-0.00142185	5.67045	-0.541928	0.589435	0.844983	-8.39237	-0.539656
Exc_L5-6_1	AASDHPPT	ENSG00000149313	0.000281063	5.70183	0.0863221	0.931443	0.979804	-7.99329	0.0860295
Astro_PP	AASDHPPT	ENSG00000149313	-0.00528407	5.23411	-1.82112	0.0725015	0.355046	-6.30936	-1.79596
Exc_L2-3	AASDHPPT	ENSG00000149313	-0.00581348	5.71326	-2.35595	0.0211648	0.197272	-5.97241	-2.30503
In_LAMP5_1	AASDHPPT	ENSG00000149313	-0.00356196	5.993	-1.30577	0.195361	0.550195	-7.38101	-1.29488
Astro_FB	AASDHPPT	ENSG00000149313	-0.013036	5.17889	-3.32439	0.00131838	0.0457242	-2.52736	-3.21195
Astro_PP	AASS	ENSG00000008311	0.000406458	7.41344	0.144282	0.88563	0.965381	-8.06975	0.143836
Oligodendrocyte	AASS	ENSG00000008311	0.00304554	6.9443	1.48448	0.141725	0.478927	-7.27462	1.4694
OPC	AASS	ENSG00000008311	0.00255815	6.93531	1.35588	0.178913	0.530045	-7.55459	1.34411
Microglia	AASS	ENSG00000008311	-0.00122872	5.46572	-0.281929	0.778731	0.926992	-7.77566	-0.280974
Endothelial	AASS	ENSG00000008311	-0.000555197	6.50314	-0.142428	0.887102	0.965872	-7.80589	-0.141972
Exc_L2-3	AASS	ENSG00000008311	0.0108011	0.785306	1.69207	0.0947884	0.400538	-6.43034	1.67066
Astro_FB	AASS	ENSG00000008311	-0.00308734	7.29556	-1.032	0.305197	0.659802	-7.44225	-1.02535
Astro_PP	AATF	ENSG00000275700	0.001516	5.14307	0.535479	0.593652	0.847189	-7.81808	0.533552
In_RELN	AATF	ENSG00000275700	-0.0003905	4.84582	-0.193511	0.847036	0.952279	-8.19242	-0.192902
In_PVALB_Ba	AATF	ENSG00000275700	0.00485688	4.81287	2.46726	0.015787	0.170805	-5.38526	2.4138
Oligodendrocyte	AATF	ENSG00000275700	0.00327983	5.72327	1.39932	0.165558	0.512207	-7.27095	1.38662
Exc_L3-5	AATF	ENSG00000275700	0.00374678	4.63228	1.22951	0.222004	0.580128	-7.27715	1.22122
In_VIP	AATF	ENSG00000275700	0.00574801	5.00359	2.99504	0.00353593	0.0788889	-4.15735	2.91684
Exc_L2-3	AATF	ENSG00000275700	-0.000584208	4.96825	-0.554589	0.580851	0.840476	-8.46527	-0.552143
In_SST	AATF	ENSG00000275700	0.00532212	4.95522	2.18663	0.0313502	0.238449	-5.95013	2.1526
Exc_L4-6_3	AATF	ENSG00000275700	-0.000397587	5.00736	-0.154544	0.877555	0.962627	-8.12736	-0.154069
Exc_L5-6_1	AATF	ENSG00000275700	0.000318651	4.93597	0.0685324	0.945532	0.983893	-7.89256	0.0683186
Exc_L4-6_1	AATF	ENSG00000275700	-0.000519935	4.98598	-0.337142	0.736903	0.910563	-8.42893	-0.335957
Microglia	AATF	ENSG00000275700	0.00595036	6.14106	1.76022	0.0822655	0.376174	-6.34004	1.73769
OPC	AATF	ENSG00000275700	-0.000613611	5.20911	-0.271067	0.787018	0.930603	-8.16585	-0.270185
In_LAMP5_1	AATF	ENSG00000275700	-0.00619604	4.70894	-1.76974	0.0800244	0.371697	-6.39967	-1.75054
Exc_L4-6_2	AATF	ENSG00000275700	0.00137006	4.74807	0.738276	0.462306	0.774952	-8.11478	0.735055
Astro_FB	AATK	ENSG00000181409	-0.000887267	5.47351	-0.177399	0.859591	0.956727	-7.78022	-0.176895
In_RELN	AATK	ENSG00000181409	0.00139721	6.33953	0.723096	0.471453	0.7804	-8.28069	0.720117
In_VIP	AATK	ENSG00000181409	0.000912689	6.30329	0.621339	0.536183	0.817909	-8.5048	0.618595
Exc_L4-6_1	AATK	ENSG00000181409	0.000122365	6.48371	0.0894354	0.928977	0.979162	-8.66604	0.0891315
Exc_L2-3	AATK	ENSG00000181409	0.00338574	6.06545	2.10963	0.0382785	0.261656	-6.5381	2.07186
OPC	AATK	ENSG00000181409	-0.00149215	5.79773	-0.556578	0.579373	0.839888	-8.14573	-0.554301
Exc_L5-6_1	AATK	ENSG00000181409	0.00120952	6.34932	0.437516	0.662927	0.87925	-8.02541	0.435875
Exc_L4-6_3	AATK	ENSG00000181409	0.0021507	6.15968	0.940767	0.349901	0.696307	-7.86478	0.934782
In_PVALB_Ch	AATK	ENSG00000181409	0.000252095	6.276	0.084749	0.932636	0.980068	-8.14493	0.0845283
In_LAMP5_2	AATK	ENSG00000181409	0.00121839	6.32149	0.484193	0.629482	0.864081	-7.98856	0.482457
In_LAMP5_1	AATK	ENSG00000181409	0.00227168	6.24953	0.973079	0.333248	0.682543	-7.82647	0.967592
Exc_L5-6_HTR2C	AATK	ENSG00000181409	0.000131118	6.42808	0.0419175	0.966662	0.990565	-7.9866	0.0417948
Exc_L4-6_2	AATK	ENSG00000181409	0.00221795	6.313	1.58129	0.117899	0.441662	-7.38312	1.56365
Exc_L3-5	AATK	ENSG00000181409	0.00231806	6.08979	1.13215	0.260683	0.619953	-7.68284	1.12478
Astro_PP	AATK	ENSG00000181409	-0.00905379	6.02953	-2.40477	0.0184947	0.184353	-5.20965	-2.35556
Oligodendrocyte	AATK	ENSG00000181409	0.00369199	9.24208	1.55346	0.124393	0.452065	-7.25297	1.53659
In_SST	AATK	ENSG00000181409	-0.000143439	6.50684	-0.0733324	0.941724	0.98274	-8.58162	-0.0731026
In_PVALB_Ba	AATK	ENSG00000181409	0.000180793	6.31405	0.120734	0.904214	0.971247	-8.63269	0.120339
Astro_FB	ABAT	ENSG00000183044	-0.00269716	6.59367	-0.794752	0.429067	0.753309	-7.58482	-0.79079
Exc_L3-5	ABAT	ENSG00000183044	0.00187354	5.93806	0.803286	0.423884	0.749577	-7.97837	0.799702
Astro_PP	ABAT	ENSG00000183044	-0.00285158	6.59953	-0.698552	0.486823	0.78915	-7.80804	-0.695371
In_VIP	ABAT	ENSG00000183044	-0.00211779	7.02678	-1.71337	0.0906129	0.392953	-7.32425	-1.69217
In_SST	ABAT	ENSG00000183044	3.94111e-05	7.43198	0.0293432	0.976656	0.99342	-8.67552	0.0292619
In_LAMP5_2	ABAT	ENSG00000183044	-0.00492302	7.30553	-2.24045	0.0277224	0.224794	-5.81601	-2.20119
Exc_L4-6_1	ABAT	ENSG00000183044	0.00142597	6.13134	0.939712	0.350166	0.696563	-8.22137	0.934268
Exc_L5-6_1	ABAT	ENSG00000183044	0.00894662	6.03903	3.44318	0.000889982	0.0368894	-2.46648	3.32318
In_PVALB_Ba	ABAT	ENSG00000183044	-0.000114318	7.64679	-0.0747422	0.940604	0.982417	-8.7692	-0.0745105
Exc_L2-3	ABAT	ENSG00000183044	0.00316391	5.85096	2.46415	0.0160307	0.171981	-5.75438	2.40822
In_LAMP5_1	ABAT	ENSG00000183044	-0.00281352	7.3464	-1.45764	0.148701	0.489352	-7.38668	-1.44414
Exc_L4-6_3	ABAT	ENSG00000183044	0.00258745	5.87352	1.2625	0.21013	0.567009	-7.49761	1.25321
Exc_L4-6_2	ABAT	ENSG00000183044	0.00171934	6.21288	1.21011	0.229745	0.58838	-7.90373	1.20102
In_PVALB_Ch	ABAT	ENSG00000183044	-0.00260315	6.99118	-1.11807	0.266489	0.625431	-7.66947	-1.11118
OPC	ABAT	ENSG00000183044	0.00191353	7.017	0.858604	0.393091	0.728348	-8.11365	0.854026
Exc_L5-6_HTR2C	ABAT	ENSG00000183044	-0.00195061	6.61844	-0.712239	0.47816	0.784068	-7.78123	-0.709264
Oligodendrocyte	ABAT	ENSG00000183044	0.00142533	5.4893	0.535587	0.593721	0.84719	-8.067	0.533452
Microglia	ABAT	ENSG00000183044	-0.00127139	5.88752	-0.319196	0.750423	0.915771	-7.79633	-0.318082
In_RELN	ABAT	ENSG00000183044	-0.000577422	7.00633	-0.34502	0.730985	0.908121	-8.54646	-0.343816
OPC	ABCA1	ENSG00000165029	-7.53954e-05	6.76555	-0.0278746	0.977829	0.993546	-8.46219	-0.0277907
Microglia	ABCA1	ENSG00000165029	-0.000566859	6.7408	-0.0940037	0.925319	0.978084	-7.92758	-0.0937362
Exc_L2-3	ABCA1	ENSG00000165029	0.00624089	2.21481	1.31355	0.19289	0.547412	-7.25921	1.30208
In_VIP	ABCA1	ENSG00000165029	0.00249669	5.02815	1.01674	0.311998	0.665526	-7.96137	1.01104
In_LAMP5_1	ABCA1	ENSG00000165029	-0.000285642	5.17913	-0.0694185	0.944805	0.983721	-8.03475	-0.0692314
In_PVALB_Ba	ABCA1	ENSG00000165029	0.0040504	5.63459	1.41744	0.159819	0.504465	-7.5413	1.40568
Endothelial	ABCA1	ENSG00000165029	0.00290273	7.18661	0.528389	0.598548	0.849413	-7.73057	0.52649
In_PVALB_Ch	ABCA1	ENSG00000165029	0.00147746	6.0218	0.383115	0.702478	0.896668	-8.01232	0.381977
Oligodendrocyte	ABCA1	ENSG00000165029	0.00077883	5.52865	0.171937	0.863917	0.958167	-8.19167	0.17139
Astro_PP	ABCA1	ENSG00000165029	-0.00321773	7.25569	-0.934795	0.352425	0.698176	-7.64185	-0.929896
Astro_FB	ABCA1	ENSG00000165029	-0.00351886	6.84079	-0.78312	0.435771	0.757518	-7.63952	-0.779354
In_RELN	ABCA1	ENSG00000165029	0.00317955	5.24897	1.1595	0.249418	0.608985	-7.65834	1.15176
In_SST	ABCA1	ENSG00000165029	0.00791671	4.94705	2.75552	0.00723212	0.11519	-4.61506	2.68596
In_VIP	ABCA10	ENSG00000154263	0.00273492	6.64575	1.23338	0.221068	0.579207	-7.98411	1.22369
Exc_L3-5	ABCA10	ENSG00000154263	0.00155553	6.32596	0.514546	0.608151	0.854168	-8.22464	0.512714
Oligodendrocyte	ABCA10	ENSG00000154263	0.000113111	4.33294	0.0265338	0.978902	0.993747	-7.98974	0.0264456
Exc_L4-6_1	ABCA10	ENSG00000154263	0.00478857	6.54069	1.92707	0.0575713	0.318673	-6.85494	1.89895
Exc_L5-6_2	ABCA10	ENSG00000154263	0.00372417	6.84369	0.828748	0.409941	0.740198	-7.41614	0.823998
Exc_L4-6_2	ABCA10	ENSG00000154263	0.00572719	6.78627	2.42601	0.0175186	0.179525	-5.8124	2.37564
In_RELN	ABCA10	ENSG00000154263	0.000527839	6.25677	0.22141	0.825307	0.944354	-8.48345	0.220725
In_SST	ABCA10	ENSG00000154263	0.00257596	7.19319	1.22363	0.224737	0.583288	-7.89723	1.21403
Exc_L5-6_1	ABCA10	ENSG00000154263	0.00375038	6.19576	1.19439	0.235934	0.595285	-7.37288	1.18521
In_PVALB_Ba	ABCA10	ENSG00000154263	0.00318936	7.0527	1.55085	0.124918	0.452637	-7.5262	1.53445
Endothelial	ABCA10	ENSG00000154263	0.00663313	7.39276	1.2131	0.22883	0.587262	-7.13684	1.20338
In_LAMP5_1	ABCA10	ENSG00000154263	0.00554751	6.43998	1.84562	0.0683591	0.345411	-6.64416	1.82263
In_LAMP5_2	ABCA10	ENSG00000154263	0.0059497	6.81171	2.3026	0.0236435	0.208067	-5.59422	2.26287
Exc_L2-3	ABCA10	ENSG00000154263	0.00339586	6.49729	1.50836	0.135564	0.469125	-7.61577	1.49251
Exc_L5-6_HTR2C	ABCA10	ENSG00000154263	-0.00160753	7.26047	-0.475423	0.635572	0.867159	-8.03781	-0.473899
OPC	ABCA10	ENSG00000154263	0.00076145	4.67042	0.215675	0.829732	0.945857	-8.04785	0.215045
Exc_L4-6_3	ABCA10	ENSG00000154263	0.00355501	6.08621	1.28268	0.203221	0.559221	-7.50209	1.27243
In_PVALB_Ch	ABCA10	ENSG00000154263	0.00289402	6.87143	1.0213	0.309994	0.663858	-7.71793	1.01524
Exc_L2-3	ABCA12	ENSG00000144452	0.00173317	-0.342441	0.425687	0.671398	0.882603	-7.68175	0.42423
Exc_L2-3	ABCA2	ENSG00000107331	0.00246236	5.56632	1.41481	0.16132	0.50641	-7.68241	1.40065
In_VIP	ABCA2	ENSG00000107331	-0.000287503	5.40777	-0.133197	0.894378	0.968241	-8.53042	-0.132767
In_LAMP5_1	ABCA2	ENSG00000107331	0.00142732	5.02939	0.458309	0.647946	0.872817	-7.91492	0.456617
Exc_L5-6_1	ABCA2	ENSG00000107331	-0.00138706	5.4147	-0.378792	0.705887	0.897956	-7.88606	-0.377386
Oligodendrocyte	ABCA2	ENSG00000107331	0.00696955	9.30168	3.4136	0.00102877	0.0398637	-2.97101	3.28254
OPC	ABCA2	ENSG00000107331	0.0108354	5.41458	2.99491	0.00363417	0.0801746	-3.93083	2.90828
Astro_PP	ABCA2	ENSG00000107331	0.00428993	5.62255	1.24016	0.218901	0.576829	-7.23606	1.22946
In_RELN	ABCA2	ENSG00000107331	0.00257786	5.24736	1.15296	0.25229	0.611889	-7.64698	1.14481
Exc_L3-5	ABCA2	ENSG00000107331	0.0024366	5.47591	0.956486	0.341655	0.689463	-7.72596	0.950901
Exc_L4-6_3	ABCA2	ENSG00000107331	0.0039114	5.33243	1.71027	0.0913467	0.394468	-6.72313	1.68834
Exc_L4-6_1	ABCA2	ENSG00000107331	-0.000553627	5.27171	-0.313453	0.754782	0.917553	-8.47348	-0.31234
Astro_FB	ABCA2	ENSG00000107331	0.00247962	5.79856	0.628548	0.531386	0.815006	-7.62872	0.625892
Exc_L4-6_2	ABCA2	ENSG00000107331	0.00302401	5.41547	1.4916	0.139857	0.475994	-7.38346	1.47632
Exc_L5-6_HTR2C	ABCA2	ENSG00000107331	-0.00434349	5.42239	-0.919609	0.360308	0.704309	-7.41751	-0.914778
In_SST	ABCA2	ENSG00000107331	0.00209381	5.23726	0.915361	0.362808	0.706072	-7.92936	0.910027
In_PVALB_Ba	ABCA2	ENSG00000107331	-0.000453469	5.23557	-0.223935	0.823395	0.943704	-8.41305	-0.223181
In_VIP	ABCA3	ENSG00000167972	-0.00143436	6.25501	-0.97751	0.331232	0.681157	-8.21721	-0.971636
Exc_L4-6_3	ABCA3	ENSG00000167972	-0.000710209	6.19616	-0.347346	0.729246	0.907359	-8.2715	-0.346128
Exc_L3-5	ABCA3	ENSG00000167972	0.00263352	6.00005	1.34109	0.183574	0.536067	-7.38714	1.32983
Astro_FB	ABCA3	ENSG00000167972	0.00136238	5.76896	0.302526	0.762945	0.920838	-7.78363	0.301616
Oligodendrocyte	ABCA3	ENSG00000167972	-0.000277949	5.81988	-0.120388	0.904449	0.971326	-8.25662	-0.120044
In_PVALB_Ch	ABCA3	ENSG00000167972	-0.000222355	6.09318	-0.076761	0.938972	0.981982	-8.10328	-0.0765614
In_LAMP5_2	ABCA3	ENSG00000167972	0.00127602	6.28937	0.45464	0.65054	0.873738	-7.98343	0.453012
In_PVALB_Ba	ABCA3	ENSG00000167972	0.000184271	6.35909	0.127667	0.898736	0.969359	-8.64745	0.127259
OPC	ABCA3	ENSG00000167972	-0.00160655	5.84099	-0.738937	0.462051	0.774759	-8.04797	-0.735474
Exc_L4-6_1	ABCA3	ENSG00000167972	-0.000798239	6.30856	-0.623994	0.534504	0.816846	-8.46866	-0.621146
Exc_L2-3	ABCA3	ENSG00000167972	0.00166497	6.18559	1.1935	0.236611	0.596034	-8.00674	1.1835
In_LAMP5_1	ABCA3	ENSG00000167972	0.00135197	6.32106	0.656395	0.513371	0.804772	-8.08515	0.653598
In_SST	ABCA3	ENSG00000167972	2.59478e-05	6.28768	0.0158085	0.987426	0.996377	-8.55746	0.0157599
Exc_L5-6_1	ABCA3	ENSG00000167972	0.00020425	6.20484	0.0683466	0.945689	0.983954	-8.08181	0.0681217
In_RELN	ABCA3	ENSG00000167972	0.000649157	6.28362	0.329184	0.742814	0.912862	-8.47675	0.328129
Astro_PP	ABCA3	ENSG00000167972	0.0056619	6.0565	1.43975	0.153441	0.496321	-7.01044	1.42748
Exc_L5-6_HTR2C	ABCA3	ENSG00000167972	0.00169389	6.58007	0.587966	0.558134	0.829256	-7.82778	0.585616
Exc_L4-6_2	ABCA3	ENSG00000167972	0.00342416	6.23651	2.31837	0.0230744	0.205636	-5.98621	2.2722
Exc_L2-3	ABCA4	ENSG00000198691	-0.00954514	-0.00477662	-1.27154	0.206961	0.563679	-6.97962	-1.26196
Exc_L4-6_2	ABCA4	ENSG00000198691	-0.0138346	4.28382	-2.21639	0.0294792	0.231534	-5.84427	-2.17702
Exc_L5-6_HTR2C	ABCA5	ENSG00000154265	0.0023459	8.01132	1.01854	0.310996	0.664638	-7.73389	1.01314
Exc_L3-5	ABCA5	ENSG00000154265	0.000511548	7.69924	0.34802	0.728729	0.907217	-8.46687	0.346817
Exc_L5-6_2	ABCA5	ENSG00000154265	0.00403052	7.25923	1.12555	0.263822	0.622835	-7.1901	1.1174
In_PVALB_Ba	ABCA5	ENSG00000154265	0.000123017	7.63973	0.0910408	0.92769	0.978837	-8.76834	0.0907521
In_RELN	ABCA5	ENSG00000154265	-0.000633505	7.68536	-0.421791	0.674234	0.884189	-8.59069	-0.420344
In_SST	ABCA5	ENSG00000154265	-0.000428766	8.04616	-0.291644	0.771346	0.924049	-8.64022	-0.290614
OPC	ABCA5	ENSG00000154265	-0.00250968	6.73026	-1.23524	0.220227	0.578302	-7.6979	-1.22592
Exc_L5-6_1	ABCA5	ENSG00000154265	0.00512294	7.0422	2.28546	0.024984	0.213607	-5.66181	2.24165
In_LAMP5_1	ABCA5	ENSG00000154265	-0.00123652	7.53177	-0.67346	0.502313	0.79864	-8.26229	-0.670854
In_PVALB_Ch	ABCA5	ENSG00000154265	0.00150551	7.60878	0.79253	0.430205	0.754035	-8.05178	0.78884
Exc_L2-3	ABCA5	ENSG00000154265	0.00167134	7.45444	1.22013	0.226309	0.584907	-7.99971	1.20992
Exc_L4-6_3	ABCA5	ENSG00000154265	0.00171077	7.13694	0.985304	0.327461	0.678007	-7.94305	0.97924
Oligodendrocyte	ABCA5	ENSG00000154265	-0.00652089	6.5352	-2.59237	0.0113326	0.144768	-5.08452	-2.53227
Endothelial	ABCA5	ENSG00000154265	-0.00425801	7.41461	-1.19111	0.237275	0.596604	-7.15015	-1.18182
In_LAMP5_2	ABCA5	ENSG00000154265	5.84983e-05	7.572	0.0274739	0.978143	0.993561	-8.32832	0.0273965
Astro_PP	ABCA5	ENSG00000154265	0.000238927	4.97406	0.0479121	0.961905	0.98918	-7.93112	0.0477633
In_VIP	ABCA5	ENSG00000154265	0.00107413	7.75709	0.770256	0.443153	0.762609	-8.54711	0.76688
Exc_L4-6_1	ABCA5	ENSG00000154265	0.00129164	7.43183	0.82445	0.41223	0.741622	-8.40087	0.819976
Exc_L4-6_2	ABCA5	ENSG00000154265	0.00113112	7.70171	0.785059	0.434803	0.756852	-8.41956	0.780999
Exc_L4-6_3	ABCA6	ENSG00000154262	-0.00260279	4.96218	-0.845123	0.400532	0.733449	-7.76808	-0.840672
Exc_L4-6_1	ABCA6	ENSG00000154262	0.00380241	5.26376	1.67827	0.0968254	0.404516	-7.15289	1.66044
Exc_L5-6_1	ABCA6	ENSG00000154262	-0.00443172	5.09595	-1.21973	0.226242	0.584812	-7.15959	-1.2101
In_VIP	ABCA6	ENSG00000154262	0.00328821	5.48598	1.4203	0.158942	0.503445	-7.56871	1.40864
In_PVALB_Ba	ABCA6	ENSG00000154262	0.00219556	5.97306	1.00676	0.317036	0.669369	-8.09035	1.00057
In_PVALB_Ch	ABCA6	ENSG00000154262	-0.00109626	5.70722	-0.287991	0.773971	0.925131	-7.98186	-0.287185
Exc_L5-6_HTR2C	ABCA6	ENSG00000154262	0.00318664	6.31794	0.891463	0.374924	0.715473	-7.57838	0.887288
In_SST	ABCA6	ENSG00000154262	0.00467278	5.85733	2.03669	0.0446225	0.282404	-6.44857	2.0082
Exc_L3-5	ABCA6	ENSG00000154262	0.0049135	5.00371	1.33389	0.185522	0.538382	-7.22398	1.32394
In_LAMP5_1	ABCA6	ENSG00000154262	-0.00220008	5.26757	-0.576372	0.565746	0.83303	-7.91013	-0.574327
Exc_L2-3	ABCA6	ENSG00000154262	0.00185221	5.32089	0.855157	0.394863	0.72951	-8.3185	0.850831
In_RELN	ABCA6	ENSG00000154262	0.00241292	5.10491	1.07785	0.284153	0.642146	-7.68817	1.07104
Exc_L4-6_2	ABCA6	ENSG00000154262	0.00595289	5.48108	2.53578	0.0129819	0.155242	-5.39611	2.48426
In_LAMP5_2	ABCA6	ENSG00000154262	0.00355143	5.80196	1.03463	0.303752	0.658524	-7.43642	1.02842
In_RELN	ABCA7	ENSG00000064687	0.00276591	4.25942	0.724967	0.470525	0.77986	-7.80546	0.721625
Exc_L4-6_3	ABCA7	ENSG00000064687	0.00252718	4.41306	0.783219	0.436186	0.757862	-7.67279	0.77865
In_SST	ABCA7	ENSG00000064687	-0.00967564	3.32721	-1.96732	0.0526112	0.305102	-6.00591	-1.9381
Exc_L2-3	ABCA7	ENSG00000064687	0.00606665	4.17267	2.38724	0.0195941	0.189679	-5.72273	2.33403
Astro_PP	ABCA7	ENSG00000064687	0.0134742	3.68861	2.34777	0.0214045	0.198184	-5.05387	2.30077
Exc_L4-6_1	ABCA7	ENSG00000064687	-0.000847032	4.58529	-0.294203	0.769432	0.923369	-8.32872	-0.293118
In_PVALB_Ba	ABCA7	ENSG00000064687	0.00263204	4.13358	0.664298	0.508467	0.802097	-7.96961	0.661227
Exc_L4-6_2	ABCA7	ENSG00000064687	0.00429073	4.08817	1.37161	0.174198	0.52399	-7.25302	1.35884
In_VIP	ABCA7	ENSG00000064687	0.00248546	3.87112	0.675276	0.50151	0.798168	-7.91012	0.672116
Endothelial	ABCA8	ENSG00000141338	0.00694553	7.30263	1.28225	0.203417	0.559435	-7.04145	1.27188
Oligodendrocyte	ABCA8	ENSG00000141338	-0.000308658	8.75198	-0.0868428	0.931012	0.979748	-8.47554	-0.0865716
Exc_L2-3	ABCA8	ENSG00000141338	0.0143745	0.246778	1.73111	0.0874272	0.386497	-6.32787	1.70913
Exc_L4-6_1	ABCA9	ENSG00000154258	0.00427534	4.94958	1.64828	0.102859	0.41597	-7.13645	1.63115
Exc_L3-5	ABCA9	ENSG00000154258	0.00144282	4.71528	0.345683	0.730368	0.907883	-7.97684	0.344636
Exc_L2-3	ABCA9	ENSG00000154258	0.00127072	5.09396	0.481181	0.631756	0.865265	-8.53125	0.479256
In_LAMP5_1	ABCA9	ENSG00000154258	0.00734955	5.00503	2.1199	0.0369714	0.257437	-5.78382	2.08608
Exc_L4-6_2	ABCA9	ENSG00000154258	0.00304104	5.11984	1.03806	0.302219	0.657224	-7.9197	1.03169
Exc_L5-6_1	ABCA9	ENSG00000154258	0.00321106	4.82175	0.798676	0.426801	0.751645	-7.55258	0.794677
Endothelial	ABCA9	ENSG00000154258	0.00667604	8.22164	1.3303	0.186827	0.539962	-7.04628	1.32002
In_VIP	ABCA9	ENSG00000154258	0.00186131	5.25044	0.680147	0.498366	0.796062	-8.27507	0.677063
In_PVALB_Ch	ABCA9	ENSG00000154258	-0.000280037	5.33596	-0.0612804	0.951279	0.986137	-7.90333	-0.0611007
Exc_L4-6_3	ABCA9	ENSG00000154258	-0.00180315	4.74713	-0.535422	0.593885	0.847233	-7.93319	-0.533214
In_PVALB_Ba	ABCA9	ENSG00000154258	0.00338441	5.77364	1.35572	0.179045	0.530148	-7.63023	1.3437
In_SST	ABCA9	ENSG00000154258	0.00432873	5.60609	1.66384	0.100085	0.410562	-7.04321	1.64444
In_RELN	ABCA9	ENSG00000154258	0.00121393	4.89334	0.427265	0.670309	0.882184	-8.11914	0.425724
In_LAMP5_2	ABCA9	ENSG00000154258	0.00180235	5.52803	0.468162	0.640743	0.869401	-7.82067	0.46666
Exc_L5-6_HTR2C	ABCA9	ENSG00000154258	0.000498194	6.03323	0.120836	0.904077	0.971243	-7.91535	0.120513
In_VIP	ABCA9-AS1	ENSG00000231749	0.00457796	2.7869	0.908329	0.366116	0.708933	-7.52651	0.903773
Exc_L2-3	ABCA9-AS1	ENSG00000231749	-9.47625e-05	1.34321	-0.0207334	0.983516	0.99512	-8.03405	-0.0206611
In_VIP	ABCB1	ENSG00000085563	-0.00333471	3.14581	-0.771371	0.442729	0.762291	-7.72288	-0.767593
In_SST	ABCB1	ENSG00000085563	-0.00732592	3.31883	-1.50123	0.137252	0.472006	-6.82097	-1.4861
Endothelial	ABCB1	ENSG00000085563	-0.00638375	9.65179	-1.51413	0.133546	0.466085	-6.83455	-1.50027
Exc_L4-6_1	ABCB1	ENSG00000085563	-0.00187484	2.62408	-0.329231	0.74288	0.912874	-7.95235	-0.328042
Exc_L2-3	ABCB1	ENSG00000085563	0.00176727	3.31132	0.430574	0.667982	0.881286	-8.28927	0.428919
Exc_L4-6_2	ABCB1	ENSG00000085563	0.00391361	2.75079	0.729733	0.467734	0.778109	-7.70123	0.72617
In_PVALB_Ba	ABCB1	ENSG00000085563	0.00676573	2.70466	1.42662	0.1576	0.501758	-6.896	1.41319
In_PVALB_Ba	ABCB10	ENSG00000135776	0.0031614	5.28777	1.98752	0.050283	0.298648	-6.50722	1.95755
Exc_L5-6_1	ABCB10	ENSG00000135776	0.00774478	4.74337	1.51463	0.133514	0.466085	-6.72712	1.50039
Astro_PP	ABCB10	ENSG00000135776	-0.0010469	5.08358	-0.330677	0.741756	0.912514	-7.8777	-0.329529
In_VIP	ABCB10	ENSG00000135776	0.000171394	5.2114	0.101299	0.919571	0.97632	-8.49831	0.100974
Exc_L3-5	ABCB10	ENSG00000135776	0.00318284	5.11802	1.30648	0.194953	0.549714	-7.2478	1.29607
Exc_L4-6_1	ABCB10	ENSG00000135776	0.000554508	4.89558	0.368861	0.713278	0.900748	-8.38031	0.367457
In_LAMP5_1	ABCB10	ENSG00000135776	0.00227858	5.52724	0.859566	0.392403	0.727813	-7.76507	0.855268
In_LAMP5_2	ABCB10	ENSG00000135776	8.22896e-05	5.54013	0.0242023	0.980742	0.994392	-7.94106	0.0241389
OPC	ABCB10	ENSG00000135776	-0.0039117	5.07405	-1.39401	0.16677	0.513774	-7.19861	-1.38266
In_SST	ABCB10	ENSG00000135776	0.00316878	5.31468	1.55113	0.124764	0.452435	-7.17058	1.53508
Exc_L4-6_3	ABCB10	ENSG00000135776	0.00203453	4.85822	0.8058	0.422726	0.748832	-7.78568	0.8017
In_PVALB_Ch	ABCB10	ENSG00000135776	-0.00600759	5.54451	-1.77735	0.078658	0.368793	-6.41378	-1.75853
Exc_L2-3	ABCB10	ENSG00000135776	0.0028016	4.80919	2.392	0.0193058	0.188286	-5.80969	2.33957
In_RELN	ABCB10	ENSG00000135776	0.00312697	5.12774	1.45797	0.148561	0.489231	-7.23992	1.44463
Exc_L4-6_2	ABCB10	ENSG00000135776	0.00122981	4.97333	0.659965	0.511197	0.80358	-8.19435	0.656975
In_VIP	ABCB4	ENSG00000005471	0.00270497	2.87486	0.555663	0.579807	0.840034	-7.77415	0.553666
In_VIP	ABCB6	ENSG00000115657	0.00068162	4.15575	0.258799	0.796498	0.933852	-8.21542	0.257882
In_PVALB_Ba	ABCB6	ENSG00000115657	0.00152675	3.80801	0.56506	0.573662	0.836957	-7.94828	0.562667
OPC	ABCB6	ENSG00000115657	0.00935442	4.18742	2.45294	0.0163503	0.173472	-5.02192	2.401
Exc_L4-6_2	ABCB6	ENSG00000115657	-0.00257055	3.97166	-0.908245	0.366657	0.709435	-7.76361	-0.902754
Exc_L2-3	ABCB6	ENSG00000115657	-0.000658029	4.1217	-0.343573	0.732161	0.908464	-8.4505	-0.342252
Exc_L4-6_3	ABCB6	ENSG00000115657	-0.0049135	4.2397	-1.30255	0.196504	0.551416	-7.15088	-1.29158
In_RELN	ABCB6	ENSG00000115657	-0.00372125	4.20158	-1.11926	0.266196	0.625217	-7.45817	-1.11187
In_SST	ABCB6	ENSG00000115657	-0.00235847	4.07097	-0.573381	0.56794	0.834152	-7.95656	-0.571089
Astro_PP	ABCB6	ENSG00000115657	-0.00502521	4.42452	-0.893337	0.374081	0.714847	-7.46877	-0.888854
Exc_L5-6_1	ABCB6	ENSG00000115657	0.00348648	4.68567	0.758869	0.450256	0.766853	-7.55678	0.754988
Exc_L4-6_1	ABCB6	ENSG00000115657	-0.0014926	4.18047	-0.622528	0.535467	0.817443	-8.10812	-0.619682
In_SST	ABCB7	ENSG00000131269	-0.00199067	5.11575	-0.943955	0.347714	0.694664	-7.88493	-0.939032
In_VIP	ABCB7	ENSG00000131269	0.00256196	5.1427	1.29139	0.199904	0.555123	-7.67591	1.28183
Exc_L4-6_3	ABCB7	ENSG00000131269	0.00962245	4.66807	3.29311	0.00143229	0.0478974	-2.92038	3.18806
Exc_L4-6_1	ABCB7	ENSG00000131269	0.00143079	5.07341	0.829705	0.409106	0.739752	-8.16471	0.825467
In_PVALB_Ch	ABCB7	ENSG00000131269	0.000634389	5.53653	0.191689	0.848424	0.952748	-7.95281	0.19113
Exc_L3-5	ABCB7	ENSG00000131269	0.00706466	5.00382	2.48497	0.0148108	0.165382	-5.10012	2.43697
OPC	ABCB7	ENSG00000131269	0.00302719	5.75736	1.56506	0.121488	0.447346	-7.07739	1.54856
Astro_FB	ABCB7	ENSG00000131269	-0.00275096	5.85125	-0.767749	0.44485	0.763695	-7.53304	-0.764029
Microglia	ABCB7	ENSG00000131269	0.000143146	6.19772	0.0503272	0.959992	0.988663	-7.87594	0.0501642
Oligodendrocyte	ABCB7	ENSG00000131269	0.000355285	5.68703	0.170549	0.864966	0.958522	-8.24262	0.170057
In_LAMP5_1	ABCB7	ENSG00000131269	0.00140375	5.12643	0.421115	0.674658	0.88433	-7.96438	0.419764
Exc_L2-3	ABCB7	ENSG00000131269	0.00348822	4.63098	2.17176	0.0326353	0.242939	-6.28024	2.13654
Astro_PP	ABCB7	ENSG00000131269	0.00427416	5.69451	1.37052	0.173982	0.523771	-7.07184	1.35952
In_PVALB_Ba	ABCB7	ENSG00000131269	0.000201346	5.12332	0.100721	0.919998	0.976416	-8.44462	0.100436
Exc_L4-6_2	ABCB7	ENSG00000131269	-0.00151259	5.26948	-0.844747	0.400622	0.733516	-8.13852	-0.84051
Exc_L5-6_1	ABCB7	ENSG00000131269	-0.00181777	5.05617	-0.446395	0.656507	0.876442	-7.81447	-0.444742
In_RELN	ABCB7	ENSG00000131269	-0.00197593	5.05002	-0.71836	0.474531	0.782209	-8.02183	-0.715127
In_LAMP5_1	ABCB8	ENSG00000197150	0.00187695	5.23267	0.614965	0.540249	0.820523	-7.86856	0.612437
Exc_L5-6_1	ABCB8	ENSG00000197150	0.00153489	4.90317	0.440461	0.660817	0.878408	-7.78421	0.438785
Oligodendrocyte	ABCB8	ENSG00000197150	0.00418709	4.63456	1.40209	0.164369	0.510667	-7.1044	1.39053
Exc_L2-3	ABCB8	ENSG00000197150	-0.000382627	4.75502	-0.217939	0.828071	0.945299	-8.58042	-0.217177
OPC	ABCB8	ENSG00000197150	0.00336003	4.51274	1.16805	0.246071	0.605578	-7.35376	1.15994
In_VIP	ABCB8	ENSG00000197150	0.00383599	4.96119	1.75687	0.0828592	0.377294	-6.9196	1.73433
In_RELN	ABCB8	ENSG00000197150	-0.00624673	4.97464	-2.69883	0.00843955	0.124375	-4.72497	-2.63396
Exc_L4-6_2	ABCB8	ENSG00000197150	-9.61932e-05	4.7102	-0.0474412	0.962279	0.989256	-8.37876	-0.0472942
In_SST	ABCB8	ENSG00000197150	0.000466329	4.80199	0.192222	0.848054	0.952684	-8.25318	0.191602
Exc_L3-5	ABCB8	ENSG00000197150	0.00288324	4.79644	1.11691	0.267202	0.626048	-7.43265	1.10953
Exc_L4-6_1	ABCB8	ENSG00000197150	0.00014571	4.68574	0.0762434	0.939424	0.982124	-8.4239	0.0759934
In_PVALB_Ba	ABCB8	ENSG00000197150	0.00256255	4.84586	1.21331	0.228687	0.587093	-7.63495	1.20375
Exc_L4-6_3	ABCB8	ENSG00000197150	0.00356506	4.73296	1.19807	0.234525	0.593671	-7.37153	1.18878
Astro_PP	ABCB8	ENSG00000197150	0.0029785	4.92635	0.826324	0.410826	0.740608	-7.58903	0.822441
Exc_L3-5	ABCB9	ENSG00000150967	-0.000272242	5.56924	-0.10805	0.914228	0.974754	-8.14633	-0.107707
Exc_L4-6_1	ABCB9	ENSG00000150967	-0.000989989	5.50456	-0.544614	0.587636	0.84424	-8.39082	-0.542265
Exc_L4-6_3	ABCB9	ENSG00000150967	-0.000286474	5.93798	-0.103911	0.917517	0.97577	-8.26956	-0.103562
In_VIP	ABCB9	ENSG00000150967	0.00150374	5.42124	0.749525	0.455798	0.770547	-8.23848	0.745783
Astro_PP	ABCB9	ENSG00000150967	0.00453137	5.69805	1.29621	0.198589	0.55376	-7.15875	1.28558
Exc_L5-6_HTR2C	ABCB9	ENSG00000150967	-0.00456714	5.76428	-0.940282	0.349751	0.696187	-7.40837	-0.935073
In_RELN	ABCB9	ENSG00000150967	0.00058782	5.52498	0.242236	0.809212	0.938506	-8.31785	0.241443
In_PVALB_Ba	ABCB9	ENSG00000150967	0.00046847	6.03096	0.271044	0.787095	0.930645	-8.52944	0.270085
Astro_FB	ABCB9	ENSG00000150967	0.0112505	5.51124	2.33581	0.0218679	0.200301	-5.12182	2.29265
In_LAMP5_1	ABCB9	ENSG00000150967	-2.89904e-05	5.76353	-0.0110595	0.991203	0.997542	-8.16234	-0.0110256
In_LAMP5_2	ABCB9	ENSG00000150967	-0.00390788	5.95068	-1.2444	0.216856	0.574694	-7.22321	-1.23493
In_SST	ABCB9	ENSG00000150967	0.000771393	5.70299	0.421362	0.674664	0.88433	-8.33899	0.419756
Exc_L5-6_1	ABCB9	ENSG00000150967	-0.00357073	5.95126	-1.2689	0.208509	0.565446	-7.21921	-1.25768
In_PVALB_Ch	ABCB9	ENSG00000150967	-0.00122811	5.93635	-0.345502	0.730566	0.90793	-7.95818	-0.344372
Exc_L2-3	ABCB9	ENSG00000150967	0.00343973	5.8291	2.17454	0.0329327	0.243927	-6.36576	2.1329
Exc_L4-6_2	ABCB9	ENSG00000150967	-0.000290114	5.7559	-0.181208	0.856705	0.955732	-8.50488	-0.18057
Oligodendrocyte	ABCB9	ENSG00000150967	0.00204419	4.32857	0.607175	0.545279	0.823189	-7.83894	0.604849
In_SST	ABCC1	ENSG00000103222	-0.00137443	5.19671	-0.652334	0.516078	0.806495	-8.12304	-0.649402
In_VIP	ABCC1	ENSG00000103222	0.00154206	5.89865	0.754634	0.452714	0.768278	-8.33755	0.750898
Exc_L4-6_1	ABCC1	ENSG00000103222	0.0027574	5.1999	1.59893	0.114083	0.435158	-7.21797	1.5801
OPC	ABCC1	ENSG00000103222	2.0809e-05	4.43582	0.00552485	0.995605	0.998715	-8.00825	0.00550825
In_PVALB_Ba	ABCC1	ENSG00000103222	-0.0045383	5.15236	-2.43461	0.0172257	0.177986	-5.51666	-2.38185
Exc_L2-3	ABCC1	ENSG00000103222	0.00378402	4.9498	2.55246	0.0128339	0.154396	-5.43499	2.48834
Exc_L5-6_HTR2C	ABCC1	ENSG00000103222	0.00492695	5.56783	1.18161	0.240634	0.599891	-7.1364	1.1734
In_LAMP5_2	ABCC1	ENSG00000103222	0.00145263	6.26067	0.482203	0.630925	0.864824	-7.93574	0.480425
Exc_L5-6_1	ABCC1	ENSG00000103222	0.00710322	5.45786	2.22513	0.0290582	0.229968	-5.51898	2.1827
Exc_L4-6_3	ABCC1	ENSG00000103222	0.000697918	5.04843	0.24262	0.808955	0.938474	-8.08596	0.241774
In_LAMP5_1	ABCC1	ENSG00000103222	0.00416121	6.82647	1.97346	0.0518391	0.302837	-6.45533	1.94447
Astro_PP	ABCC1	ENSG00000103222	-0.000441857	4.51878	-0.0959775	0.923777	0.977438	-7.85605	-0.0956773
Exc_L4-6_2	ABCC1	ENSG00000103222	-0.00114179	5.21258	-0.550523	0.583567	0.841997	-8.28359	-0.548182
Microglia	ABCC1	ENSG00000103222	0.00225089	5.47267	0.484883	0.629112	0.863845	-7.67883	0.482977
In_RELN	ABCC1	ENSG00000103222	0.000267646	6.56958	0.161749	0.871913	0.960874	-8.53821	0.161229
Exc_L3-5	ABCC1	ENSG00000103222	-0.00188329	4.87717	-0.673151	0.502738	0.798906	-7.79745	-0.670187
OPC	ABCC10	ENSG00000124574	0.00555122	4.30015	1.97302	0.0515751	0.302079	-6.066	1.94666
Exc_L4-6_2	ABCC10	ENSG00000124574	0.000984912	4.461	0.467744	0.641245	0.869632	-8.2015	0.465958
Astro_PP	ABCC10	ENSG00000124574	0.00219252	4.27177	0.476515	0.63492	0.866818	-7.72162	0.474813
In_LAMP5_1	ABCC10	ENSG00000124574	-0.00217335	4.50354	-0.6296	0.530661	0.814668	-7.70318	-0.626997
Exc_L3-5	ABCC10	ENSG00000124574	-0.000655614	4.41047	-0.188694	0.850752	0.95351	-7.97319	-0.188159
Exc_L4-6_3	ABCC10	ENSG00000124574	-0.00640938	4.58249	-2.2695	0.025951	0.217522	-5.52032	-2.22694
Exc_L4-6_1	ABCC10	ENSG00000124574	0.00127891	4.4814	0.729947	0.467553	0.777997	-8.11643	0.726466
Oligodendrocyte	ABCC10	ENSG00000124574	0.00275574	4.20958	0.866558	0.388697	0.725009	-7.63165	0.861983
In_VIP	ABCC10	ENSG00000124574	0.00456402	4.36786	1.93832	0.0560555	0.314756	-6.43864	1.9106
Exc_L2-3	ABCC10	ENSG00000124574	0.00204371	4.41303	1.37713	0.172658	0.522007	-7.60911	1.36371
In_PVALB_Ba	ABCC10	ENSG00000124574	0.00319981	4.47687	1.40019	0.165208	0.51174	-7.3133	1.38777
In_SST	ABCC10	ENSG00000124574	-0.00100655	4.47072	-0.386599	0.700054	0.89555	-8.1123	-0.385248
In_RELN	ABCC10	ENSG00000124574	-0.000680969	4.4245	-0.208446	0.83534	0.947734	-8.11846	-0.207858
Exc_L2-3	ABCC12	ENSG00000140798	-0.00891364	2.21516	-1.83365	0.070608	0.350796	-6.50588	-1.80799
Exc_L4-6_1	ABCC12	ENSG00000140798	-0.00625163	3.97234	-1.61467	0.11039	0.428715	-6.98204	-1.59644
Exc_L2-3	ABCC3	ENSG00000108846	-0.0177412	1.46521	-5.01838	3.40038e-06	0.0012489	2.99304	-4.64502
Exc_L4-6_2	ABCC3	ENSG00000108846	-0.0186803	3.52846	-4.75015	8.78534e-06	0.00234103	1.94775	-4.44509
Exc_L3-5	ABCC3	ENSG00000108846	-0.00854134	4.06571	-1.86524	0.065619	0.338823	-6.18261	-1.84102
Exc_L4-6_3	ABCC4	ENSG00000125257	0.000625909	3.94658	0.138235	0.890374	0.967058	-7.93044	0.13783
Exc_L2-3	ABCC4	ENSG00000125257	0.00215741	4.21614	0.818862	0.415431	0.743672	-8.18944	0.814374
OPC	ABCC4	ENSG00000125257	-0.000353323	5.19054	-0.0917796	0.927078	0.978622	-8.19623	-0.0915221
Microglia	ABCC4	ENSG00000125257	-0.00601027	9.47417	-1.43134	0.156277	0.500163	-6.96571	-1.4177
Exc_L5-6_1	ABCC4	ENSG00000125257	0.00660027	4.69302	1.13683	0.258772	0.618086	-7.20854	1.1293
In_VIP	ABCC4	ENSG00000125257	0.00241498	4.85359	0.981093	0.329395	0.679515	-7.94346	0.975334
Exc_L3-5	ABCC4	ENSG00000125257	0.00631925	4.23086	1.35745	0.177947	0.528693	-7.02958	1.3471
In_SST	ABCC4	ENSG00000125257	-0.00207521	3.644	-0.430483	0.667868	0.88125	-7.89546	-0.429075
In_RELN	ABCC4	ENSG00000125257	0.0058526	3.66736	1.20051	0.233042	0.591868	-7.23353	1.19256
Astro_PP	ABCC4	ENSG00000125257	0.0121278	4.53461	2.30168	0.0239855	0.209555	-5.27549	2.25736
Exc_L4-6_2	ABCC4	ENSG00000125257	-0.00637713	3.81515	-1.77675	0.0792337	0.370151	-6.58831	-1.75515
Exc_L5-6_HTR2C	ABCC4	ENSG00000125257	0.00156025	6.062	0.313328	0.754773	0.917553	-7.86628	0.312352
In_PVALB_Ba	ABCC4	ENSG00000125257	0.00343278	3.50841	0.747025	0.457002	0.771321	-7.78337	0.743793
Astro_FB	ABCC4	ENSG00000125257	0.000430482	7.13154	0.0983348	0.921912	0.976903	-7.96329	0.098025
Exc_L4-6_1	ABCC4	ENSG00000125257	0.00386094	3.69298	1.04877	0.297353	0.653128	-7.63723	1.04213
In_PVALB_Ba	ABCC5	ENSG00000114770	0.00286539	7.24943	2.65766	0.00950796	0.132629	-5.31365	2.59323
Exc_L5-6_2	ABCC5	ENSG00000114770	0.00614039	6.998	2.00089	0.0493991	0.296235	-5.79886	1.96513
Exc_L2-3	ABCC5	ENSG00000114770	0.00193985	7.13729	1.82043	0.072781	0.355553	-7.08925	1.7942
Oligodendrocyte	ABCC5	ENSG00000114770	0.00428431	6.43132	2.00187	0.0483414	0.29296	-6.37368	1.97435
Exc_L4-6_3	ABCC5	ENSG00000114770	0.00240954	7.02658	1.4131	0.161743	0.50702	-7.41239	1.39923
In_LAMP5_1	ABCC5	ENSG00000114770	0.000692925	6.85218	0.358212	0.720992	0.903941	-8.34692	0.357134
OPC	ABCC5	ENSG00000114770	-8.67497e-05	6.77548	-0.0468216	0.962771	0.989355	-8.47256	-0.0466765
In_PVALB_Ch	ABCC5	ENSG00000114770	0.0010956	7.17888	0.553768	0.58111	0.84068	-8.16215	0.551764
In_SST	ABCC5	ENSG00000114770	0.0022032	7.06616	1.68836	0.0952723	0.401505	-7.22038	1.66822
In_RELN	ABCC5	ENSG00000114770	0.00207202	6.94274	1.54749	0.125567	0.453479	-7.41912	1.53182
Exc_L3-5	ABCC5	ENSG00000114770	-0.000682604	7.0028	-0.385699	0.70067	0.895802	-8.3933	-0.384416
In_VIP	ABCC5	ENSG00000114770	0.00170606	7.04171	1.28394	0.202955	0.558866	-7.96605	1.27318
Astro_PP	ABCC5	ENSG00000114770	-0.000226918	5.80115	-0.0920161	0.926918	0.978538	-7.9978	-0.0917227
Microglia	ABCC5	ENSG00000114770	0.00234013	6.67211	0.673621	0.502568	0.79883	-7.69095	0.670455
Exc_L5-6_HTR2C	ABCC5	ENSG00000114770	0.00103174	6.74159	0.329721	0.742333	0.912739	-8.0124	0.328765
In_LAMP5_2	ABCC5	ENSG00000114770	0.000994995	6.95598	0.458964	0.647433	0.87263	-8.11799	0.457331
Exc_L4-6_1	ABCC5	ENSG00000114770	0.0015032	7.02653	1.16921	0.245952	0.605484	-8.02626	1.16024
Astro_FB	ABCC5	ENSG00000114770	0.00414256	5.92796	1.12882	0.262238	0.621512	-7.20528	1.12112
Exc_L4-6_2	ABCC5	ENSG00000114770	0.000631693	7.02721	0.496626	0.62082	0.860213	-8.58225	0.494688
Exc_L5-6_1	ABCC5	ENSG00000114770	0.00352628	7.11761	1.65506	0.101738	0.413633	-6.8747	1.63649
In_PVALB_Ba	ABCC8	ENSG00000006071	0.00291569	6.129	1.28562	0.202296	0.558048	-7.78634	1.27504
Exc_L4-6_3	ABCC8	ENSG00000006071	-0.00178557	6.55784	-0.834011	0.406793	0.73803	-8.01055	-0.829551
Exc_L4-6_1	ABCC8	ENSG00000006071	0.00284953	5.88448	1.3316	0.186437	0.539536	-7.74907	1.32119
Exc_L2-3	ABCC8	ENSG00000006071	0.000671579	6.51506	0.36497	0.716133	0.901705	-8.68003	0.363631
In_LAMP5_1	ABCC8	ENSG00000006071	0.00162025	6.30672	0.737263	0.462821	0.775265	-8.03825	0.73421
Exc_L3-5	ABCC8	ENSG00000006071	-0.00398977	6.36724	-1.92413	0.0577647	0.319287	-6.51523	-1.89748
Exc_L5-6_HTR2C	ABCC8	ENSG00000006071	0.00145338	5.87008	0.344146	0.731584	0.908277	-7.82545	0.343019
In_SST	ABCC8	ENSG00000006071	0.000629913	6.1319	0.293747	0.769632	0.923401	-8.49111	0.292856
Exc_L5-6_1	ABCC8	ENSG00000006071	0.000469689	6.51835	0.172168	0.863768	0.958112	-8.11457	0.17158
OPC	ABCC8	ENSG00000006071	0.014011	6.39222	3.6151	0.00051568	0.0269061	-2.27498	3.47248
In_PVALB_Ch	ABCC8	ENSG00000006071	0.00425083	5.35152	1.05463	0.294552	0.650734	-7.34941	1.04819
Astro_PP	ABCC8	ENSG00000006071	0.00550053	4.70239	0.874956	0.384226	0.721906	-7.47832	0.870136
In_RELN	ABCC8	ENSG00000006071	0.00346366	5.8239	1.46076	0.147888	0.488079	-7.36757	1.44703
Exc_L4-6_2	ABCC8	ENSG00000006071	-0.000186174	6.29506	-0.084954	0.932515	0.980026	-8.62044	-0.0846814
In_LAMP5_2	ABCC8	ENSG00000006071	0.00587842	6.55717	1.89817	0.0610016	0.32777	-6.36624	1.87348
In_VIP	ABCC8	ENSG00000006071	0.00408452	6.2537	2.14401	0.0349592	0.25084	-6.44221	2.10883
Exc_L5-6_1	ABCC9	ENSG00000069431	-0.00967324	4.71696	-1.92429	0.0576089	0.31872	-6.03124	-1.89866
Astro_PP	ABCC9	ENSG00000069431	0.012045	6.32375	1.85536	0.06717	0.342498	-6.34288	1.83053
Exc_L2-3	ABCC9	ENSG00000069431	0.00412234	-0.102761	0.561448	0.576145	0.838327	-7.6175	0.559025
Endothelial	ABCC9	ENSG00000069431	-0.0172566	7.01989	-3.17994	0.00207933	0.0585588	-3.03104	-3.07866
Exc_L4-6_2	ABCC9	ENSG00000069431	-0.0148928	4.14874	-3.27575	0.00151017	0.0491713	-3.13814	-3.17272
Exc_L4-6_1	ABCC9	ENSG00000069431	-0.00590995	4.83135	-2.57924	0.0117087	0.14724	-5.21613	-2.5208
Exc_L5-6_HTR2C	ABCC9	ENSG00000069431	-0.00285785	5.76953	-0.626716	0.532538	0.815661	-7.69735	-0.624136
Astro_FB	ABCC9	ENSG00000069431	0.00381777	6.38154	0.715067	0.476636	0.783143	-7.63262	0.711723
Exc_L4-6_3	ABCC9	ENSG00000069431	-0.00148657	3.73777	-0.331282	0.741223	0.912274	-7.86562	-0.330234
Exc_L2-3	ABCD1	ENSG00000101986	-0.00905562	0.186364	-2.70062	0.0085136	0.125076	-4.26519	-2.63099
In_PVALB_Ch	ABCD2	ENSG00000173208	-0.00185467	5.37658	-0.508746	0.61222	0.856314	-7.80206	-0.506907
In_LAMP5_2	ABCD2	ENSG00000173208	-0.00676021	5.90039	-2.24407	0.0271412	0.222432	-5.54606	-2.20948
Astro_FB	ABCD2	ENSG00000173208	-0.0187241	6.21953	-3.70783	0.000360083	0.0219842	-1.4221	-3.56773
Astro_PP	ABCD2	ENSG00000173208	-0.0111793	7.02112	-2.26834	0.0257241	0.216541	-5.55981	-2.23035
Exc_L2-3	ABCD2	ENSG00000173208	-0.00696588	5.02241	-3.27164	0.00160897	0.0507955	-3.5659	-3.15428
Exc_L5-6_1	ABCD2	ENSG00000173208	-0.00628278	4.88602	-1.43286	0.155748	0.499455	-6.85729	-1.41952
Exc_L3-5	ABCD2	ENSG00000173208	-0.00398065	4.37427	-1.01597	0.312502	0.665875	-7.44353	-1.00999
Exc_L4-6_1	ABCD2	ENSG00000173208	-0.00183069	4.88414	-0.790639	0.431478	0.754825	-8.14313	-0.786665
In_RELN	ABCD2	ENSG00000173208	0.00096272	5.34619	0.352557	0.725306	0.905869	-8.2523	0.351377
Exc_L4-6_3	ABCD2	ENSG00000173208	-0.00269474	4.49451	-0.799726	0.426221	0.751139	-7.71552	-0.795675
Exc_L4-6_2	ABCD2	ENSG00000173208	-0.00150113	4.02982	-0.488882	0.626249	0.862511	-8.07793	-0.487013
In_SST	ABCD2	ENSG00000173208	-0.00609302	4.60894	-2.26383	0.0262524	0.218853	-5.6927	-2.22246
In_PVALB_Ba	ABCD2	ENSG00000173208	0.00125944	4.70717	0.482214	0.630928	0.864824	-8.21638	0.480421
In_LAMP5_1	ABCD2	ENSG00000173208	-0.00303454	5.24179	-0.922295	0.359007	0.703346	-7.63019	-0.917259
In_VIP	ABCD2	ENSG00000173208	-0.00567745	5.12254	-2.70064	0.00848382	0.124765	-4.94468	-2.63218
OPC	ABCD3	ENSG00000117528	0.000747669	6.4803	0.365374	0.715753	0.901569	-8.3722	0.36414
Endothelial	ABCD3	ENSG00000117528	0.00131849	6.99439	0.249337	0.803724	0.936455	-7.82556	0.24853
Exc_L5-6_1	ABCD3	ENSG00000117528	-0.000692392	5.42333	-0.221057	0.825574	0.944401	-7.94305	-0.220381
Microglia	ABCD3	ENSG00000117528	-0.00147409	5.70098	-0.322568	0.747894	0.91492	-7.78563	-0.321417
Exc_L2-3	ABCD3	ENSG00000117528	-0.00254811	5.03285	-1.8782	0.0637382	0.334535	-6.90532	-1.85401
In_SST	ABCD3	ENSG00000117528	-0.00374746	5.39471	-1.92033	0.0582387	0.320409	-6.57366	-1.8939
Exc_L4-6_1	ABCD3	ENSG00000117528	0.000273662	5.19892	0.173133	0.863008	0.957819	-8.50474	0.172546
In_RELN	ABCD3	ENSG00000117528	-0.00390067	5.67238	-2.0065	0.0480652	0.292164	-6.41034	-1.97679
In_LAMP5_2	ABCD3	ENSG00000117528	-0.00215616	5.85719	-0.777212	0.438959	0.759645	-7.70475	-0.773952
In_VIP	ABCD3	ENSG00000117528	-0.00333248	5.69123	-2.35504	0.0209666	0.196411	-5.88647	-2.30858
Exc_L4-6_3	ABCD3	ENSG00000117528	-0.0023999	5.13326	-0.914608	0.362909	0.706179	-7.75211	-0.909836
Astro_PP	ABCD3	ENSG00000117528	-0.00310305	6.37292	-1.15052	0.253024	0.612484	-7.39758	-1.14304
Astro_FB	ABCD3	ENSG00000117528	-0.00267731	6.34436	-0.645387	0.520336	0.80871	-7.69582	-0.642827
Exc_L4-6_2	ABCD3	ENSG00000117528	-0.000251633	5.21768	-0.142197	0.887271	0.965956	-8.47075	-0.141759
In_PVALB_Ch	ABCD3	ENSG00000117528	-0.00573505	5.6071	-1.65895	0.100592	0.411628	-6.62579	-1.64199
In_LAMP5_1	ABCD3	ENSG00000117528	-0.00172325	5.6538	-0.660475	0.51057	0.803333	-7.94632	-0.65795
In_PVALB_Ba	ABCD3	ENSG00000117528	-0.0011245	5.86011	-0.763664	0.447309	0.765175	-8.28988	-0.759908
Exc_L3-5	ABCD3	ENSG00000117528	0.00110072	4.98446	0.426656	0.670626	0.88229	-8.01424	0.425289
Oligodendrocyte	ABCD3	ENSG00000117528	0.00032269	6.41374	0.128158	0.898313	0.969276	-8.34533	0.127793
In_RELN	ABCD4	ENSG00000119688	0.000472963	5.23944	0.186848	0.852227	0.953947	-8.30185	0.186278
Exc_L4-6_1	ABCD4	ENSG00000119688	0.0101841	4.9673	4.2931	5.01263e-05	0.00680478	-0.113505	4.05504
In_LAMP5_1	ABCD4	ENSG00000119688	0.00437034	4.96185	1.30217	0.19629	0.551199	-7.15449	1.2922
Exc_L3-5	ABCD4	ENSG00000119688	0.00355204	4.72826	1.1133	0.268686	0.627603	-7.42487	1.10609
Astro_PP	ABCD4	ENSG00000119688	0.00600458	5.40968	1.34449	0.182596	0.53478	-7.07067	1.33281
Exc_L5-6_1	ABCD4	ENSG00000119688	0.00962051	4.93241	2.18855	0.0313363	0.238385	-5.54421	2.15278
In_SST	ABCD4	ENSG00000119688	0.00237752	5.33766	0.993888	0.323225	0.67439	-7.88033	0.987853
Exc_L2-3	ABCD4	ENSG00000119688	0.00767419	4.47218	3.30756	0.00143685	0.0479181	-3.39267	3.18714
Oligodendrocyte	ABCD4	ENSG00000119688	0.00659829	5.4167	2.71552	0.00810532	0.121706	-4.63185	2.64765
In_PVALB_Ba	ABCD4	ENSG00000119688	0.00493062	5.09668	2.34089	0.0218102	0.199969	-5.74814	2.29366
Microglia	ABCD4	ENSG00000119688	0.00555581	5.49477	1.38973	0.168625	0.516381	-6.84227	1.37664
In_VIP	ABCD4	ENSG00000119688	0.00421029	5.34018	2.19363	0.0312642	0.238217	-6.1556	2.15369
Exc_L4-6_3	ABCD4	ENSG00000119688	0.0103943	4.5516	3.56848	0.000629786	0.0302187	-2.10407	3.41845
Exc_L4-6_2	ABCD4	ENSG00000119688	0.00607463	4.69647	2.49617	0.0146622	0.164615	-5.33421	2.44062
OPC	ABCD4	ENSG00000119688	0.000570305	5.37531	0.194333	0.846427	0.952086	-8.20312	0.193679
In_LAMP5_1	ABCE1	ENSG00000164163	-0.000644731	4.86892	-0.205896	0.837379	0.948488	-7.958	-0.205247
In_RELN	ABCE1	ENSG00000164163	-0.00556505	4.99484	-2.66133	0.00941085	0.131977	-4.81433	-2.59676
In_PVALB_Ba	ABCE1	ENSG00000164163	0.000413914	4.80168	0.232305	0.816913	0.94119	-8.33433	0.231518
Exc_L3-5	ABCE1	ENSG00000164163	-0.00305665	4.81425	-1.04926	0.296989	0.652856	-7.51297	-1.04291
In_VIP	ABCE1	ENSG00000164163	0.000267578	5.17553	0.148746	0.882142	0.964317	-8.48102	0.148255
Exc_L4-6_3	ABCE1	ENSG00000164163	-0.00203168	4.66359	-0.673373	0.502707	0.798884	-7.84744	-0.670236
Exc_L2-3	ABCE1	ENSG00000164163	-0.00274395	4.6926	-1.87867	0.0642411	0.335595	-6.84089	-1.8505
Exc_L4-6_2	ABCE1	ENSG00000164163	-0.00293489	4.96075	-1.45007	0.150988	0.492556	-7.37169	-1.43605
Exc_L5-6_1	ABCE1	ENSG00000164163	-0.00241981	4.80714	-0.649263	0.517889	0.807457	-7.66681	-0.646602
Oligodendrocyte	ABCE1	ENSG00000164163	-0.00151417	5.43981	-0.687461	0.493595	0.793291	-7.96963	-0.684603
In_LAMP5_2	ABCE1	ENSG00000164163	0.00703387	5.04914	1.56561	0.121234	0.447066	-6.6335	1.54962
OPC	ABCE1	ENSG00000164163	0.000157956	5.2405	0.0671813	0.94661	0.984288	-8.17235	0.0669643
In_SST	ABCE1	ENSG00000164163	-0.0077172	5.04086	-3.42414	0.000928698	0.0377179	-2.76519	-3.31128
Microglia	ABCE1	ENSG00000164163	0.00342509	5.5376	0.803384	0.424233	0.749838	-7.49237	0.799099
Exc_L4-6_1	ABCE1	ENSG00000164163	-0.00510664	4.6725	-2.5918	0.0114058	0.145324	-5.16262	-2.53001
Astro_PP	ABCE1	ENSG00000164163	-0.00176432	4.56562	-0.517386	0.606311	0.853372	-7.72883	-0.515346
Oligodendrocyte	ABCF1	ENSG00000204574	0.00146272	4.89046	0.387015	0.699782	0.895486	-8.03606	0.385615
Exc_L4-6_2	ABCF1	ENSG00000204574	-0.00345363	4.28488	-1.6322	0.106732	0.422724	-6.91967	-1.61306
In_VIP	ABCF1	ENSG00000204574	3.64903e-05	4.29828	0.0164046	0.986954	0.996194	-8.27305	0.016352
Exc_L3-5	ABCF1	ENSG00000204574	-0.00414183	4.05624	-0.836707	0.405163	0.736731	-7.55249	-0.832436
In_RELN	ABCF1	ENSG00000204574	0.00146074	4.22824	0.385644	0.700741	0.895827	-7.99779	0.38432
Exc_L4-6_1	ABCF1	ENSG00000204574	0.00260179	4.14752	1.04376	0.299857	0.65507	-7.74792	1.03674
OPC	ABCF1	ENSG00000204574	-0.0026107	4.35699	-0.729438	0.467864	0.778196	-7.71736	-0.725959
Exc_L4-6_3	ABCF1	ENSG00000204574	0.00796118	4.11128	2.07928	0.0408252	0.26994	-5.83377	2.0453
Astro_PP	ABCF1	ENSG00000204574	-0.00236556	4.73756	-0.604232	0.54744	0.824017	-7.71169	-0.6016
In_PVALB_Ba	ABCF1	ENSG00000204574	-0.000824475	4.32515	-0.317693	0.751568	0.916253	-8.17206	-0.316573
In_SST	ABCF1	ENSG00000204574	0.00244144	4.32478	0.813153	0.418634	0.746051	-7.79398	0.808794
Exc_L2-3	ABCF1	ENSG00000204574	0.00198609	4.0394	0.925127	0.357896	0.702399	-8.0594	0.919381
Exc_L2-3	ABCF2	ENSG00000033050	-0.00216584	4.1833	-1.10532	0.272662	0.631475	-7.90432	-1.09695
Exc_L3-5	ABCF2	ENSG00000033050	0.0043561	4.21772	1.16751	0.246295	0.605761	-7.27044	1.1594
In_RELN	ABCF2	ENSG00000033050	0.000136651	4.10993	0.0390719	0.968925	0.991329	-8.05439	0.0389566
Exc_L4-6_1	ABCF2	ENSG00000033050	0.00153923	4.23653	0.769777	0.443862	0.76302	-8.02395	0.765688
In_SST	ABCF2	ENSG00000033050	-0.00450275	3.97561	-1.38393	0.170365	0.518816	-7.12719	-1.37103
Astro_PP	ABCF2	ENSG00000033050	-0.00268174	3.96226	-0.615923	0.539836	0.820343	-7.59264	-0.613061
Oligodendrocyte	ABCF2	ENSG00000033050	0.0018675	4.19339	0.671053	0.504327	0.799648	-7.77153	0.667696
Exc_L4-6_2	ABCF2	ENSG00000033050	0.00188514	4.28206	0.780423	0.437613	0.758741	-7.96709	0.776231
In_PVALB_Ba	ABCF2	ENSG00000033050	-0.00432633	4.19198	-1.72888	0.0880385	0.387643	-6.74776	-1.70584
In_VIP	ABCF2	ENSG00000033050	-0.00328741	4.22305	-1.52613	0.131022	0.462322	-7.1176	-1.51008
OPC	ABCF2	ENSG00000033050	0.00352723	3.73995	1.03686	0.302868	0.657844	-7.35076	1.0303
Exc_L4-6_3	ABCF2	ENSG00000033050	-0.00106051	4.06331	-0.294748	0.769004	0.923204	-7.91881	-0.293678
Astro_PP	ABCF3	ENSG00000161204	-0.00160685	3.52283	-0.389634	0.697736	0.894623	-7.68579	-0.388378
In_PVALB_Ba	ABCF3	ENSG00000161204	0.00198365	3.81077	0.502695	0.616577	0.858333	-8.01755	0.500707
In_VIP	ABCF3	ENSG00000161204	0.00524419	3.42979	1.6853	0.0958287	0.402446	-6.65922	1.66542
Exc_L2-3	ABCF3	ENSG00000161204	0.00226132	3.25747	1.02907	0.306926	0.661264	-7.81983	1.02169
In_SST	ABCF3	ENSG00000161204	-0.00124088	3.36091	-0.311498	0.756251	0.918218	-7.89446	-0.310408
Exc_L4-6_1	ABCF3	ENSG00000161204	0.00295869	3.12569	0.999846	0.320523	0.672339	-7.55761	0.993383
In_RELN	ABCF3	ENSG00000161204	-0.00574242	3.29002	-1.2249	0.223728	0.58218	-7.17301	-1.21668
Exc_L4-6_2	ABCF3	ENSG00000161204	0.00433653	3.10671	1.36529	0.176214	0.526482	-7.05531	1.3525
Exc_L5-6_1	ABCG1	ENSG00000160179	0.00682129	4.59327	1.57966	0.118179	0.442015	-6.59801	1.56246
OPC	ABCG1	ENSG00000160179	0.00121367	6.30191	0.410671	0.682414	0.887759	-8.2973	0.409172
Microglia	ABCG1	ENSG00000160179	-0.0031163	5.60196	-0.474792	0.636103	0.86741	-7.72004	-0.473154
Exc_L4-6_2	ABCG1	ENSG00000160179	0.0103323	4.52285	4.03965	0.000124814	0.0117419	-0.837336	3.83647
In_VIP	ABCG1	ENSG00000160179	0.00433368	4.11604	1.51641	0.133456	0.466028	-7.0863	1.50061
Exc_L2-3	ABCG1	ENSG00000160179	0.00506585	4.29751	2.33193	0.0224179	0.202652	-5.87594	2.28321
In_PVALB_Ba	ABCG1	ENSG00000160179	0.0049259	4.96223	2.4694	0.0157426	0.170602	-5.41826	2.41483
Oligodendrocyte	ABCG1	ENSG00000160179	-0.00339353	7.17005	-1.03844	0.302263	0.657287	-7.8597	-1.03159
In_RELN	ABCG1	ENSG00000160179	-0.00580936	4.50321	-1.79001	0.0772402	0.365547	-6.54877	-1.76693
In_SST	ABCG1	ENSG00000160179	-0.00179972	5.03761	-0.783932	0.435466	0.757288	-8.00821	-0.779873
Exc_L4-6_1	ABCG1	ENSG00000160179	0.00429869	4.1583	1.47681	0.143827	0.482092	-7.19825	1.46169
Exc_L3-5	ABCG1	ENSG00000160179	0.00196364	4.38803	0.532603	0.595697	0.848032	-7.82347	0.530598
In_PVALB_Ch	ABCG1	ENSG00000160179	0.00396025	5.05259	0.999869	0.320157	0.671985	-7.35762	0.994136
Exc_L4-6_3	ABCG1	ENSG00000160179	0.00496492	3.3427	1.10911	0.270826	0.629598	-7.22506	1.10116
Exc_L2-3	ABCG2	ENSG00000118777	-0.00428874	0.394728	-0.847043	0.39933	0.732645	-7.44302	-0.842819
Endothelial	ABCG2	ENSG00000118777	-0.0187727	8.35795	-2.55563	0.012454	0.15188	-4.74383	-2.49901
Exc_L2-3	ABCG4	ENSG00000172350	0.000917752	2.71702	0.445484	0.657299	0.876799	-8.13499	0.443646
In_VIP	ABCG4	ENSG00000172350	-0.00402119	3.41788	-1.06773	0.288773	0.645997	-7.48946	-1.06082
Exc_L4-6_2	ABCG4	ENSG00000172350	0.0115631	2.5459	2.72882	0.007825	0.119844	-4.27611	2.65953
In_PVALB_Ba	ABCG4	ENSG00000172350	-0.00294489	4.19573	-1.07415	0.286096	0.643736	-7.63399	-1.06673
Exc_L4-6_1	ABCG4	ENSG00000172350	-0.000891353	2.72427	-0.285746	0.775828	0.925807	-7.91895	-0.28476
In_SST	ABCG4	ENSG00000172350	-0.00474045	3.29631	-1.43206	0.155914	0.499679	-6.89981	-1.41895
Exc_L2-3	ABCG5	ENSG00000138075	-0.00329487	1.3389	-1.04399	0.299796	0.655007	-7.39902	-1.03687
In_VIP	ABCG8	ENSG00000143921	0.00290895	3.31973	0.772472	0.442124	0.761908	-7.70949	0.768612
Exc_L2-3	ABCG8	ENSG00000143921	0.00361441	2.20651	1.16554	0.247546	0.607067	-7.43907	1.15633
Exc_L4-6_2	ABCG8	ENSG00000143921	0.00898694	2.91093	2.10098	0.0387037	0.263164	-5.75903	2.06732
In_RELN	ABHD10	ENSG00000144827	-0.00250386	4.02816	-0.755988	0.451774	0.767717	-7.75217	-0.75246
Oligodendrocyte	ABHD10	ENSG00000144827	-0.00284526	4.31896	-0.901779	0.369852	0.711784	-7.61874	-0.896751
Exc_L4-6_2	ABHD10	ENSG00000144827	0.000783768	4.47073	0.355771	0.722968	0.904811	-8.23628	0.354495
Exc_L4-6_3	ABHD10	ENSG00000144827	-0.00209167	4.14417	-0.625471	0.533569	0.816328	-7.77541	-0.622566
Exc_L3-5	ABHD10	ENSG00000144827	9.09797e-05	4.30668	0.0294594	0.97657	0.993409	-7.94214	0.0293693
Exc_L2-3	ABHD10	ENSG00000144827	-0.000578471	3.93106	-0.332345	0.740583	0.911967	-8.40841	-0.331082
Exc_L4-6_1	ABHD10	ENSG00000144827	0.000442458	4.24707	0.186962	0.852188	0.953941	-8.28484	0.186328
In_VIP	ABHD10	ENSG00000144827	-0.00320294	4.23506	-1.49681	0.138407	0.473636	-7.1353	-1.48175
Astro_PP	ABHD10	ENSG00000144827	-0.00362503	3.81331	-0.81261	0.418612	0.746027	-7.4402	-0.808832
In_PVALB_Ba	ABHD10	ENSG00000144827	-0.0035723	4.43159	-1.48932	0.140374	0.476767	-7.15897	-1.4744
OPC	ABHD10	ENSG00000144827	-0.00408757	4.12065	-1.53888	0.127351	0.456626	-6.78869	-1.52463
In_SST	ABHD10	ENSG00000144827	-0.00184073	4.0822	-0.636797	0.526051	0.812075	-7.86542	-0.634045
In_PVALB_Ba	ABHD11	ENSG00000106077	0.000798231	2.60742	0.194029	0.846645	0.952166	-7.83905	0.1934
Exc_L4-6_1	ABHD11	ENSG00000106077	-0.00166321	2.70901	-0.437088	0.663261	0.879482	-7.83651	-0.435416
Exc_L4-6_2	ABHD11	ENSG00000106077	0.0042723	3.17331	1.08136	0.282781	0.640976	-7.39797	1.07409
Exc_L2-3	ABHD11	ENSG00000106077	0.0010491	2.45061	0.282948	0.777981	0.926718	-8.14433	0.281951
OPC	ABHD12	ENSG00000100997	-0.00151294	6.71609	-0.742064	0.460183	0.773471	-8.1833	-0.738546
Exc_L4-6_3	ABHD12	ENSG00000100997	-0.000286978	5.87871	-0.134711	0.893149	0.967909	-8.28872	-0.13432
Oligodendrocyte	ABHD12	ENSG00000100997	0.00332515	6.46175	1.83793	0.0698379	0.348997	-6.6585	1.81296
Exc_L4-6_1	ABHD12	ENSG00000100997	-0.000208515	5.81154	-0.15687	0.875757	0.962193	-8.59968	-0.156351
Exc_L2-3	ABHD12	ENSG00000100997	0.00295194	5.85892	2.91407	0.00472785	0.0916588	-4.62732	2.82501
Exc_L3-5	ABHD12	ENSG00000100997	0.00165271	5.40728	0.750687	0.454754	0.769899	-7.90854	0.747512
In_LAMP5_1	ABHD12	ENSG00000100997	0.00206818	6.33642	1.13335	0.260417	0.619674	-7.64768	1.12541
Microglia	ABHD12	ENSG00000100997	0.00279447	7.35208	0.994361	0.323111	0.674266	-7.4773	0.988086
In_VIP	ABHD12	ENSG00000100997	-5.99446e-05	6.24081	-0.0432286	0.96563	0.990265	-8.69199	-0.0430897
Astro_FB	ABHD12	ENSG00000100997	0.00254145	5.53443	0.635421	0.526975	0.812607	-7.59766	0.632631
Exc_L5-6_1	ABHD12	ENSG00000100997	-0.00150974	5.74838	-0.53985	0.590889	0.845638	-7.85566	-0.537549
In_SST	ABHD12	ENSG00000100997	-0.00279664	6.17407	-1.89385	0.0619253	0.330278	-6.75724	-1.86683
Exc_L5-6_HTR2C	ABHD12	ENSG00000100997	0.00284718	5.91867	0.950661	0.344458	0.69197	-7.44343	0.945394
Exc_L4-6_2	ABHD12	ENSG00000100997	0.000904902	5.82629	0.612375	0.542097	0.821583	-8.35925	0.609645
In_PVALB_Ba	ABHD12	ENSG00000100997	-0.000854863	6.28429	-0.581047	0.562829	0.831617	-8.47438	-0.578644
Astro_PP	ABHD12	ENSG00000100997	0.000651159	5.34785	0.264828	0.791836	0.932567	-7.92963	0.263928
In_LAMP5_2	ABHD12	ENSG00000100997	0.00204674	6.48554	0.740859	0.460605	0.773669	-7.87022	0.737851
In_RELN	ABHD12	ENSG00000100997	-0.00050525	6.26169	-0.318587	0.75082	0.915969	-8.47539	-0.317559
In_PVALB_Ch	ABHD12	ENSG00000100997	-0.00539406	6.2427	-2.17476	0.0323208	0.241751	-5.79443	-2.14042
Exc_L4-6_1	ABHD12B	ENSG00000131969	0.00369862	3.20925	1.27115	0.20742	0.564153	-7.2399	1.26069
Exc_L2-3	ABHD12B	ENSG00000131969	-0.00458104	4.05115	-1.77602	0.0792624	0.370218	-6.94996	-1.75498
Exc_L4-6_2	ABHD13	ENSG00000139826	-0.000329515	4.66546	-0.138655	0.890084	0.966954	-8.34877	-0.138197
In_PVALB_Ba	ABHD13	ENSG00000139826	-0.00106408	4.72771	-0.505066	0.614956	0.857641	-8.21389	-0.503012
In_LAMP5_1	ABHD13	ENSG00000139826	-0.002897	4.75362	-0.744848	0.458229	0.772146	-7.6862	-0.741766
In_VIP	ABHD13	ENSG00000139826	0.000317925	4.41707	0.137729	0.890816	0.967217	-8.32055	0.137272
Exc_L3-5	ABHD13	ENSG00000139826	-0.000627547	4.44415	-0.193973	0.846671	0.952171	-7.96792	-0.193368
OPC	ABHD13	ENSG00000139826	0.00238388	4.46465	0.761984	0.448401	0.765904	-7.71687	0.758084
Exc_L2-3	ABHD13	ENSG00000139826	-0.00408276	4.85751	-2.03158	0.0457662	0.285816	-6.5803	-1.99754
Exc_L5-6_1	ABHD13	ENSG00000139826	-0.00222112	4.81498	-0.603881	0.547726	0.82415	-7.68055	-0.601171
Astro_PP	ABHD13	ENSG00000139826	-0.00414947	3.86657	-0.89393	0.373766	0.714662	-7.40916	-0.889441
Oligodendrocyte	ABHD13	ENSG00000139826	0.00311787	4.21114	0.93279	0.353708	0.699183	-7.57644	0.927421
Exc_L4-6_1	ABHD13	ENSG00000139826	-0.00390288	4.63496	-1.87051	0.0653424	0.338181	-6.67814	-1.84291
In_SST	ABHD13	ENSG00000139826	-0.00678773	4.35707	-2.25589	0.0267238	0.220997	-5.67054	-2.21553
Exc_L4-6_3	ABHD13	ENSG00000139826	-0.00284955	4.80456	-0.945054	0.347627	0.694602	-7.65003	-0.939202
In_RELN	ABHD13	ENSG00000139826	-0.00547792	4.54005	-2.06032	0.0425462	0.275463	-6.05632	-2.02814
Exc_L3-5	ABHD14A	ENSG00000248487	-0.00297329	4.65074	-0.864975	0.389758	0.725902	-7.66442	-0.860056
Oligodendrocyte	ABHD14A	ENSG00000248487	-0.00741024	4.02602	-1.47033	0.145574	0.484797	-6.91602	-1.45535
In_SST	ABHD14A	ENSG00000248487	0.000227581	4.8108	0.0921863	0.926799	0.978497	-8.2954	0.0918735
In_RELN	ABHD14A	ENSG00000248487	-0.00548379	4.69768	-1.84135	0.0693418	0.347652	-6.54229	-1.81619
OPC	ABHD14A	ENSG00000248487	-0.00562661	3.91325	-1.32653	0.188558	0.542294	-7.04705	-1.31486
Exc_L4-6_1	ABHD14A	ENSG00000248487	-0.0027677	4.6013	-1.27983	0.204809	0.561126	-7.58645	-1.26797
Exc_L2-3	ABHD14A	ENSG00000248487	-0.00368096	4.57779	-1.97212	0.0526246	0.305114	-6.63798	-1.93799
Exc_L4-6_2	ABHD14A	ENSG00000248487	0.0007122	4.81282	0.411533	0.681891	0.887587	-8.3101	0.409884
Exc_L4-6_3	ABHD14A	ENSG00000248487	0.00828563	4.57742	2.42293	0.0179214	0.181525	-5.22178	2.36724
In_PVALB_Ba	ABHD14A	ENSG00000248487	-0.000263307	4.84337	-0.107478	0.914704	0.974818	-8.38561	-0.107108
Astro_PP	ABHD14A	ENSG00000248487	-0.00528646	3.89864	-1.12512	0.264027	0.622981	-7.14732	-1.11692
In_VIP	ABHD14A	ENSG00000248487	-0.00799185	5.13507	-3.21744	0.00190887	0.0560003	-3.59037	-3.10406
In_PVALB_Ba	ABHD14B	ENSG00000114779	0.00939222	2.90066	2.29562	0.0243767	0.211057	-5.31542	2.25114
Exc_L4-6_2	ABHD14B	ENSG00000114779	0.00438552	2.66776	1.28982	0.200815	0.556149	-7.05312	1.27923
Exc_L2-3	ABHD14B	ENSG00000114779	0.000587416	2.52075	0.262978	0.793298	0.932906	-8.1541	0.262031
Exc_L4-6_1	ABHD14B	ENSG00000114779	0.000439814	2.45012	0.134568	0.893307	0.967922	-7.8708	0.13412
In_PVALB_Ba	ABHD15-AS1	ENSG00000264031	0.00631451	2.94502	1.69018	0.0950532	0.401054	-6.52971	1.66932
Microglia	ABHD15-AS1	ENSG00000264031	0.0148493	5.64786	2.61466	0.0106669	0.139951	-4.52139	2.55343
Exc_L4-6_1	ABHD15-AS1	ENSG00000264031	0.00204996	2.72187	0.542216	0.589205	0.8449	-7.81425	0.539988
Exc_L2-3	ABHD15-AS1	ENSG00000264031	-0.000313484	2.80591	-0.139114	0.889738	0.966802	-8.26573	-0.138636
In_VIP	ABHD15-AS1	ENSG00000264031	0.00181956	2.64765	0.472627	0.637771	0.868134	-7.78223	0.470818
Exc_L4-6_2	ABHD15-AS1	ENSG00000264031	-0.00156152	2.61358	-0.403597	0.687626	0.890283	-7.81536	-0.402079
OPC	ABHD16A	ENSG00000204427	-0.00225291	4.28675	-0.705647	0.482537	0.78669	-7.72747	-0.702228
Astro_PP	ABHD16A	ENSG00000204427	0.00313121	4.02988	0.73508	0.464529	0.776386	-7.51981	0.731409
In_PVALB_Ba	ABHD16A	ENSG00000204427	0.00199531	4.02679	0.744898	0.458717	0.772511	-7.91264	0.740962
Exc_L3-5	ABHD16A	ENSG00000204427	0.00117286	4.78479	0.384052	0.701925	0.896398	-7.97144	0.382724
In_VIP	ABHD16A	ENSG00000204427	-0.00269811	4.31574	-0.980959	0.329697	0.679769	-7.83419	-0.974723
In_RELN	ABHD16A	ENSG00000204427	0.00188691	4.35605	0.612339	0.542193	0.821622	-7.93116	0.6095
Oligodendrocyte	ABHD16A	ENSG00000204427	0.00199301	4.02728	0.540794	0.590125	0.845357	-7.84385	0.538655
Exc_L4-6_2	ABHD16A	ENSG00000204427	-0.00155052	4.51182	-0.703298	0.484025	0.787556	-8.06988	-0.699844
Exc_L4-6_3	ABHD16A	ENSG00000204427	0.00664848	4.14319	1.70393	0.0924246	0.396426	-6.54029	1.68274
Exc_L2-3	ABHD16A	ENSG00000204427	-0.00284487	4.26635	-1.63549	0.106299	0.422032	-7.1964	-1.61505
In_LAMP5_1	ABHD16A	ENSG00000204427	0.00163599	4.48377	0.425487	0.671607	0.88271	-7.84823	0.423943
In_SST	ABHD16A	ENSG00000204427	-0.0025187	4.12539	-0.698142	0.487146	0.789387	-7.88903	-0.694855
Exc_L4-6_1	ABHD16A	ENSG00000204427	-0.000540083	4.26461	-0.249299	0.803825	0.93651	-8.28443	-0.2484
In_RELN	ABHD17A	ENSG00000129968	-8.37735e-05	4.95757	-0.032025	0.974533	0.992859	-8.23265	-0.0319233
Exc_L5-6_1	ABHD17A	ENSG00000129968	-0.000694297	4.97168	-0.182469	0.855688	0.955265	-7.8801	-0.181866
Exc_L3-5	ABHD17A	ENSG00000129968	-6.68935e-05	5.06015	-0.0276415	0.978015	0.993561	-8.08933	-0.0275573
In_VIP	ABHD17A	ENSG00000129968	0.000687914	4.9551	0.37174	0.711106	0.9001	-8.37041	0.370372
In_LAMP5_1	ABHD17A	ENSG00000129968	-0.00636474	5.14371	-2.10034	0.0388839	0.26381	-5.86006	-2.06541
Exc_L4-6_3	ABHD17A	ENSG00000129968	-0.00181563	4.99157	-0.597758	0.551752	0.82614	-7.9514	-0.595137
OPC	ABHD17A	ENSG00000129968	0.00140039	4.818	0.465342	0.642939	0.87049	-7.98275	0.463593
Exc_L4-6_1	ABHD17A	ENSG00000129968	-0.000249874	5.35705	-0.15912	0.874002	0.961698	-8.51221	-0.158577
Astro_PP	ABHD17A	ENSG00000129968	-0.000616593	5.06447	-0.217536	0.8284	0.945456	-7.88526	-0.216754
In_SST	ABHD17A	ENSG00000129968	-0.00451408	4.96014	-2.31666	0.0231945	0.206083	-5.65425	-2.27022
Oligodendrocyte	ABHD17A	ENSG00000129968	-0.000863833	6.14851	-0.407301	0.684971	0.888891	-8.19165	-0.40569
Exc_L4-6_2	ABHD17A	ENSG00000129968	0.00399692	5.16492	2.16544	0.0334843	0.245822	-6.13562	2.12623
Microglia	ABHD17A	ENSG00000129968	-0.00128261	5.66145	-0.281348	0.779192	0.927129	-7.78021	-0.280372
Exc_L2-3	ABHD17A	ENSG00000129968	0.0013708	4.93407	0.854548	0.395686	0.730182	-8.24385	0.84935
In_PVALB_Ba	ABHD17A	ENSG00000129968	-0.000190597	4.82888	-0.101782	0.919196	0.97628	-8.35191	-0.101447
Exc_L4-6_1	ABHD17B	ENSG00000107362	-0.00305561	4.93541	-1.52815	0.130345	0.461109	-7.3207	-1.51274
Exc_L3-5	ABHD17B	ENSG00000107362	0.000178756	4.35036	0.0504497	0.959881	0.988638	-7.96958	0.050303
OPC	ABHD17B	ENSG00000107362	0.000693256	5.53061	0.273495	0.785102	0.929779	-8.23635	0.272677
Exc_L2-3	ABHD17B	ENSG00000107362	0.0010793	4.58834	0.751381	0.454828	0.769953	-8.29469	0.747391
Exc_L4-6_2	ABHD17B	ENSG00000107362	0.00236695	4.79782	0.895809	0.372797	0.713863	-7.99165	0.891246
Exc_L5-6_1	ABHD17B	ENSG00000107362	-0.0034331	4.99447	-1.02062	0.310283	0.664067	-7.38999	-1.01463
Astro_PP	ABHD17B	ENSG00000107362	-0.00357991	4.84321	-1.13958	0.257513	0.616783	-7.27317	-1.13229
In_RELN	ABHD17B	ENSG00000107362	-0.00316881	4.50449	-1.33406	0.185894	0.538771	-7.25503	-1.32282
In_VIP	ABHD17B	ENSG00000107362	-0.00446218	4.61366	-2.32821	0.0224132	0.202645	-5.71066	-2.28329
Oligodendrocyte	ABHD17B	ENSG00000107362	0.0014377	7.27559	0.588471	0.557714	0.829174	-8.24222	0.586241
In_LAMP5_1	ABHD17B	ENSG00000107362	0.00473519	4.76834	1.29894	0.197164	0.552191	-7.11139	1.28967
In_SST	ABHD17B	ENSG00000107362	0.000161338	4.84732	0.0737315	0.941403	0.982691	-8.26777	0.0735066
In_PVALB_Ba	ABHD17B	ENSG00000107362	-0.00133913	4.96247	-0.577344	0.565154	0.832702	-8.23659	-0.575204
Exc_L4-6_3	ABHD17B	ENSG00000107362	-0.00307544	4.79879	-1.09311	0.277553	0.636306	-7.50776	-1.08583
OPC	ABHD17C	ENSG00000136379	-0.00685123	4.21988	-2.01649	0.0469782	0.289098	-5.96824	-1.9865
In_RELN	ABHD17C	ENSG00000136379	-0.000178576	4.62245	-0.069291	0.944929	0.983758	-8.16339	-0.0690765
In_VIP	ABHD17C	ENSG00000136379	-0.00020013	4.57446	-0.0877167	0.930295	0.979516	-8.36489	-0.0874738
In_PVALB_Ba	ABHD17C	ENSG00000136379	0.00151623	4.9146	0.774418	0.440929	0.761051	-8.08148	0.770626
Exc_L4-6_2	ABHD17C	ENSG00000136379	-0.00472491	4.9716	-2.19775	0.0308831	0.236621	-6.03962	-2.15858
Exc_L4-6_1	ABHD17C	ENSG00000136379	-0.00323921	4.52835	-1.26916	0.208096	0.564917	-7.57625	-1.25882
In_LAMP5_1	ABHD17C	ENSG00000136379	0.00157307	4.95008	0.4813	0.631534	0.865095	-7.86746	0.479569
In_SST	ABHD17C	ENSG00000136379	-0.00225982	4.41438	-0.881415	0.380731	0.719907	-7.76212	-0.876551
Exc_L3-5	ABHD17C	ENSG00000136379	-0.00528579	4.94553	-1.65117	0.102122	0.414535	-6.71769	-1.63465
Exc_L2-3	ABHD17C	ENSG00000136379	-0.00386628	4.36313	-1.93433	0.0568358	0.316618	-6.69408	-1.90457
Astro_PP	ABHD17C	ENSG00000136379	-0.00215375	5.1892	-0.674535	0.501976	0.798463	-7.71913	-0.671385
Exc_L4-6_3	ABHD17C	ENSG00000136379	-0.00366905	4.63849	-1.32359	0.189599	0.543392	-7.17597	-1.31177
Exc_L4-6_2	ABHD18	ENSG00000164074	0.000757816	5.90284	0.409031	0.683711	0.888384	-8.47417	0.407405
Exc_L4-6_3	ABHD18	ENSG00000164074	-0.00181624	6.09429	-0.83475	0.406611	0.737869	-7.94487	-0.829872
In_RELN	ABHD18	ENSG00000164074	0.00132839	6.14434	0.686761	0.494198	0.793577	-8.25235	0.683648
In_LAMP5_1	ABHD18	ENSG00000164074	0.00415642	6.09594	1.76575	0.0811665	0.373851	-6.69135	1.74396
Astro_PP	ABHD18	ENSG00000164074	-0.00021841	5.88288	-0.0825169	0.934457	0.980603	-8.01022	-0.0822385
Exc_L5-6_1	ABHD18	ENSG00000164074	0.000185308	6.2839	0.0816636	0.935134	0.980799	-8.09241	0.0813871
Exc_L3-5	ABHD18	ENSG00000164074	0.000747405	5.76888	0.325106	0.745906	0.914041	-8.18014	0.324042
Astro_FB	ABHD18	ENSG00000164074	-0.00427558	5.96666	-1.16671	0.24674	0.606312	-7.14904	-1.1583
In_LAMP5_2	ABHD18	ENSG00000164074	0.00171236	6.19401	0.638139	0.52513	0.81147	-7.84982	0.635457
Exc_L4-6_1	ABHD18	ENSG00000164074	0.00212514	6.15097	1.37651	0.17279	0.522224	-7.69454	1.36329
Oligodendrocyte	ABHD18	ENSG00000164074	-0.000822314	5.68771	-0.345664	0.730543	0.90792	-8.15866	-0.344403
OPC	ABHD18	ENSG00000164074	0.00118843	5.64947	0.507868	0.612992	0.856641	-8.13077	0.505807
Exc_L2-3	ABHD18	ENSG00000164074	0.00287065	6.16339	2.02345	0.046712	0.28834	-6.69831	1.9889
Microglia	ABHD18	ENSG00000164074	0.000271388	6.33611	0.0836914	0.933522	0.980356	-7.88728	0.083415
Exc_L5-6_HTR2C	ABHD18	ENSG00000164074	-0.00442266	6.34126	-1.34056	0.183485	0.535918	-7.08568	-1.3301
In_VIP	ABHD18	ENSG00000164074	0.00161917	6.10735	1.0652	0.290094	0.64715	-8.08804	1.05792
In_SST	ABHD18	ENSG00000164074	-0.000716929	6.42741	-0.450298	0.653742	0.875272	-8.46867	-0.44857
In_PVALB_Ch	ABHD18	ENSG00000164074	-0.00338072	6.47816	-1.34151	0.183383	0.535818	-7.25169	-1.33041
Exc_L2-3	ABHD2	ENSG00000140526	0.00105556	7.41991	0.903147	0.369338	0.71142	-8.33404	0.897714
OPC	ABHD2	ENSG00000140526	-0.00359266	9.4677	-1.97086	0.0521966	0.303938	-6.58666	-1.94151
Endothelial	ABHD2	ENSG00000140526	-0.0032112	6.99565	-0.895213	0.373304	0.714286	-7.45599	-0.890302
Astro_FB	ABHD2	ENSG00000140526	-0.00926999	7.31943	-3.11884	0.00243406	0.0638284	-3.32863	-3.03142
In_PVALB_Ba	ABHD2	ENSG00000140526	-0.00253269	7.47774	-1.96192	0.0533243	0.307175	-6.84934	-1.93229
Oligodendrocyte	ABHD2	ENSG00000140526	-0.00313672	6.81139	-0.816055	0.416881	0.744774	-8.04311	-0.811845
Exc_L5-6_2	ABHD2	ENSG00000140526	0.00365933	7.25935	0.918172	0.361543	0.705032	-7.40264	0.912429
In_LAMP5_2	ABHD2	ENSG00000140526	-0.00479603	7.3942	-2.23905	0.0274882	0.223805	-5.83527	-2.20451
Exc_L3-5	ABHD2	ENSG00000140526	0.00221074	7.53676	1.22013	0.225749	0.584317	-7.78793	1.21138
Exc_L4-6_2	ABHD2	ENSG00000140526	-0.00237885	6.66636	-1.42078	0.159323	0.503839	-7.66906	-1.40735
In_PVALB_Ch	ABHD2	ENSG00000140526	-0.00294878	7.33124	-1.37986	0.171062	0.519804	-7.38533	-1.3688
Exc_L5-6_1	ABHD2	ENSG00000140526	0.00209206	7.19125	0.936781	0.351913	0.697823	-7.78404	0.930886
Exc_L5-6_HTR2C	ABHD2	ENSG00000140526	0.00176052	6.7703	0.640687	0.523423	0.810487	-7.84242	0.638078
Microglia	ABHD2	ENSG00000140526	0.00351425	6.25397	1.0972	0.275968	0.634845	-7.28061	1.08942
Exc_L4-6_3	ABHD2	ENSG00000140526	0.00333784	7.32255	1.7241	0.0887199	0.389122	-6.95701	1.70219
In_LAMP5_1	ABHD2	ENSG00000140526	-0.00466084	7.47267	-3.09691	0.00264823	0.0670329	-3.87944	-3.00587
In_VIP	ABHD2	ENSG00000140526	-0.00399306	7.64578	-2.6307	0.0101862	0.136889	-5.46625	-2.56944
In_RELN	ABHD2	ENSG00000140526	-0.00601726	7.57772	-4.38575	3.07364e-05	0.00509252	0.15509	-4.16794
In_SST	ABHD2	ENSG00000140526	-0.0035075	7.46034	-2.85122	0.00551727	0.0995514	-4.74062	-2.77517
Astro_PP	ABHD2	ENSG00000140526	-0.00243335	7.51834	-0.881949	0.380177	0.719472	-7.69593	-0.877571
Exc_L4-6_1	ABHD2	ENSG00000140526	0.00194472	6.51973	1.33977	0.184274	0.536795	-7.7894	1.32771
In_SST	ABHD3	ENSG00000158201	-0.00642049	4.9188	-1.64851	0.103049	0.416349	-6.94326	-1.63025
Exc_L4-6_1	ABHD3	ENSG00000158201	0.00169718	4.48154	0.406183	0.685685	0.889309	-8.29486	0.404718
In_VIP	ABHD3	ENSG00000158201	0.00161568	4.54834	0.407978	0.684256	0.888618	-8.27139	0.406662
Exc_L4-6_3	ABHD3	ENSG00000158201	0.00423499	3.54178	0.755974	0.451939	0.767816	-7.56657	0.752187
OPC	ABHD3	ENSG00000158201	0.00982662	4.4536	2.11098	0.0375548	0.259209	-5.83639	2.07968
Oligodendrocyte	ABHD3	ENSG00000158201	0.00282714	3.97643	0.476749	0.634711	0.866774	-7.85776	0.475107
Exc_L5-6_HTR2C	ABHD3	ENSG00000158201	-0.000996871	5.7587	-0.190371	0.849466	0.953131	-7.87012	-0.1898
Astro_FB	ABHD3	ENSG00000158201	-0.0119504	6.02966	-2.30222	0.0237649	0.208538	-5.25935	-2.26091
In_RELN	ABHD3	ENSG00000158201	-0.00129718	4.47211	-0.322379	0.747895	0.91492	-8.08982	-0.321416
Exc_L4-6_2	ABHD3	ENSG00000158201	-0.0035374	4.04949	-0.753375	0.453387	0.768747	-7.91731	-0.74978
Astro_PP	ABHD3	ENSG00000158201	-0.00723554	6.08808	-1.40008	0.165173	0.51174	-7.06025	-1.38788
Exc_L2-3	ABHD3	ENSG00000158201	0.0052266	3.52296	1.05828	0.293184	0.649391	-7.84573	1.05116
In_PVALB_Ba	ABHD3	ENSG00000158201	-0.000714598	4.66735	-0.19354	0.847018	0.952267	-8.31483	-0.192924
Exc_L2-3	ABHD4	ENSG00000100439	0.00717463	0.555663	2.16185	0.033411	0.245549	-5.53024	2.12711
Oligodendrocyte	ABHD5	ENSG00000011198	0.00395356	4.56228	1.15633	0.250654	0.610304	-7.40355	1.14876
Astro_PP	ABHD5	ENSG00000011198	0.000429358	3.93502	0.106529	0.915402	0.975103	-7.79497	0.106227
In_PVALB_Ba	ABHD5	ENSG00000011198	0.000729719	4.97441	0.380988	0.704113	0.897305	-8.34968	0.379774
In_VIP	ABHD5	ENSG00000011198	0.000446638	5.0388	0.216137	0.829408	0.94574	-8.45029	0.215461
In_RELN	ABHD5	ENSG00000011198	-0.00144997	4.53221	-0.598227	0.551256	0.825914	-7.97762	-0.595879
Exc_L3-5	ABHD5	ENSG00000011198	0.000579535	4.53015	0.177762	0.8593	0.956608	-8.01211	0.177266
Exc_L2-3	ABHD5	ENSG00000011198	-0.00178974	4.89006	-1.22737	0.223477	0.581955	-7.8702	-1.21734
Exc_L4-6_3	ABHD5	ENSG00000011198	-0.00230875	4.71219	-0.768505	0.444482	0.763379	-7.7834	-0.764647
OPC	ABHD5	ENSG00000011198	-0.000383819	4.35428	-0.114646	0.908982	0.972989	-7.99871	-0.114323
Exc_L5-6_1	ABHD5	ENSG00000011198	0.00348515	4.5873	0.794159	0.429292	0.753406	-7.52847	0.790405
In_SST	ABHD5	ENSG00000011198	-0.00147016	4.72855	-0.577113	0.565426	0.832849	-8.08003	-0.574802
Exc_L4-6_2	ABHD5	ENSG00000011198	0.000818301	4.76497	0.503516	0.615905	0.858076	-8.27131	0.501663
In_LAMP5_1	ABHD5	ENSG00000011198	0.000999313	4.32417	0.246134	0.806117	0.937419	-7.85475	0.245439
Exc_L4-6_1	ABHD5	ENSG00000011198	-0.00304205	4.67574	-1.80194	0.0753527	0.361354	-6.81897	-1.77831
Exc_L4-6_2	ABHD6	ENSG00000163686	0.00258333	5.3279	1.34501	0.182452	0.534531	-7.57406	1.33324
In_PVALB_Ba	ABHD6	ENSG00000163686	0.00356252	5.65081	1.97965	0.0508085	0.299986	-6.62101	1.95309
Exc_L5-6_1	ABHD6	ENSG00000163686	0.00136775	5.50451	0.390594	0.697064	0.894381	-7.90853	0.389286
Exc_L3-5	ABHD6	ENSG00000163686	0.00772708	4.63229	2.38594	0.0191747	0.187632	-5.24092	2.34212
In_LAMP5_1	ABHD6	ENSG00000163686	-0.0024559	6.04462	-0.945276	0.34695	0.694217	-7.80801	-0.940521
In_LAMP5_2	ABHD6	ENSG00000163686	0.00129705	5.75174	0.33472	0.738574	0.911248	-7.9214	0.333743
Oligodendrocyte	ABHD6	ENSG00000163686	0.00204246	6.76013	0.977364	0.331285	0.681191	-7.88956	0.97153
In_VIP	ABHD6	ENSG00000163686	-0.000942617	5.43168	-0.522945	0.60244	0.851318	-8.41692	-0.520895
OPC	ABHD6	ENSG00000163686	0.0029805	6.01072	1.37799	0.171997	0.521171	-7.39513	1.36581
In_RELN	ABHD6	ENSG00000163686	-0.000965963	5.59685	-0.469785	0.639616	0.868873	-8.2981	-0.468236
Astro_PP	ABHD6	ENSG00000163686	0.00354827	4.65766	1.07003	0.287831	0.645113	-7.3143	1.06289
Exc_L2-3	ABHD6	ENSG00000163686	0.00313796	4.95218	1.89261	0.0620822	0.330642	-6.87013	1.86571
Exc_L5-6_HTR2C	ABHD6	ENSG00000163686	-0.00278934	6.2851	-0.870969	0.385974	0.723107	-7.58698	-0.866941
In_SST	ABHD6	ENSG00000163686	-0.000167079	4.93071	-0.0609858	0.951505	0.986209	-8.30128	-0.0608169
In_PVALB_Ch	ABHD6	ENSG00000163686	-0.00557874	5.20115	-1.56938	0.120242	0.445601	-6.69003	-1.55376
Exc_L4-6_3	ABHD6	ENSG00000163686	0.00499151	5.89704	2.00836	0.0480703	0.292179	-6.29232	1.97675
Exc_L4-6_1	ABHD6	ENSG00000163686	0.00324021	5.48183	1.50864	0.135428	0.468932	-7.44201	1.49303
In_RELN	ABHD8	ENSG00000127220	-0.000727397	4.61482	-0.324121	0.746688	0.914414	-8.10437	-0.323009
Exc_L4-6_1	ABHD8	ENSG00000127220	-0.0013532	5.06754	-0.720407	0.473459	0.781534	-8.22769	-0.716862
Astro_PP	ABHD8	ENSG00000127220	0.000648829	5.13851	0.18301	0.855243	0.955146	-7.93228	0.182433
In_LAMP5_1	ABHD8	ENSG00000127220	-0.00146959	5.10244	-0.42139	0.674516	0.88428	-7.93659	-0.419958
OPC	ABHD8	ENSG00000127220	0.00645057	3.58497	1.5538	0.124257	0.451834	-6.66228	1.53715
Exc_L2-3	ABHD8	ENSG00000127220	0.000913086	5.06576	0.532799	0.595735	0.848032	-8.48612	0.530544
In_VIP	ABHD8	ENSG00000127220	0.000689043	4.81147	0.361579	0.718615	0.902784	-8.34484	0.360311
Exc_L3-5	ABHD8	ENSG00000127220	0.00312872	4.93922	1.00258	0.318959	0.670901	-7.573	0.996599
Exc_L4-6_3	ABHD8	ENSG00000127220	-0.0018785	4.88456	-0.655276	0.514241	0.805181	-7.88825	-0.652248
Exc_L5-6_1	ABHD8	ENSG00000127220	0.00431831	4.72608	0.944251	0.347683	0.694651	-7.41999	0.939093
In_SST	ABHD8	ENSG00000127220	0.00018087	4.81738	0.078451	0.937661	0.981553	-8.2551	0.0782101
In_PVALB_Ba	ABHD8	ENSG00000127220	0.000487485	4.86817	0.252016	0.801674	0.93569	-8.3351	0.251181
Exc_L4-6_2	ABHD8	ENSG00000127220	0.00350387	5.18058	1.75948	0.0823434	0.376366	-6.92569	1.73725
In_VIP	ABI1	ENSG00000136754	-0.00280034	7.21778	-2.07995	0.0406712	0.269423	-6.68095	-2.04687
Exc_L5-6_2	ABI1	ENSG00000136754	-0.00327603	7.15501	-1.01427	0.314407	0.667226	-7.25691	-1.00602
In_PVALB_Ba	ABI1	ENSG00000136754	-0.00335422	7.09632	-2.22428	0.0288648	0.229336	-6.31423	-2.18533
Oligodendrocyte	ABI1	ENSG00000136754	-0.00185443	6.18259	-0.813189	0.418279	0.745848	-7.99142	-0.80941
Exc_L5-6_HTR2C	ABI1	ENSG00000136754	-0.00474319	5.83103	-1.33238	0.18593	0.538853	-7.01911	-1.32271
Astro_FB	ABI1	ENSG00000136754	-0.00628841	8.13978	-2.20447	0.0300231	0.233357	-5.6645	-2.16979
Microglia	ABI1	ENSG00000136754	-0.00261619	8.00033	-0.902202	0.369395	0.711466	-7.60258	-0.897606
In_SST	ABI1	ENSG00000136754	-0.00269558	6.83443	-1.62163	0.108797	0.426237	-7.31673	-1.60363
In_PVALB_Ch	ABI1	ENSG00000136754	-0.00493408	7.05341	-2.13126	0.0357754	0.253976	-6.06102	-2.09947
OPC	ABI1	ENSG00000136754	-0.00218758	7.26514	-1.2324	0.221475	0.579555	-7.73921	-1.22261
Exc_L5-6_1	ABI1	ENSG00000136754	-0.000365229	6.22762	-0.125341	0.900581	0.970015	-8.08048	-0.124927
Endothelial	ABI1	ENSG00000136754	0.0024365	7.17077	0.918086	0.361061	0.704704	-7.44868	0.913346
In_RELN	ABI1	ENSG00000136754	-0.00631607	7.90064	-3.38265	0.00111032	0.0415487	-3.24924	-3.26097
Exc_L4-6_1	ABI1	ENSG00000136754	0.000170246	5.96919	0.123572	0.901975	0.97051	-8.63101	0.123167
In_LAMP5_2	ABI1	ENSG00000136754	-0.00870514	7.77199	-3.1394	0.00225497	0.0611474	-3.60726	-3.05442
In_LAMP5_1	ABI1	ENSG00000136754	-0.00769345	8.75756	-3.66804	0.000426136	0.0239682	-2.19548	-3.52334
Astro_PP	ABI1	ENSG00000136754	-0.0028496	8.28683	-0.873012	0.385003	0.722487	-7.68709	-0.868715
Exc_L3-5	ABI1	ENSG00000136754	0.00180167	6.35425	1.06823	0.288639	0.645831	-7.76584	1.06111
Exc_L4-6_2	ABI1	ENSG00000136754	-0.00108681	6.39258	-0.761591	0.448569	0.76598	-8.36574	-0.757802
Exc_L2-3	ABI1	ENSG00000136754	-0.00191472	6.86979	-1.22346	0.224932	0.583383	-8.00792	-1.21352
Astro_PP	ABI2	ENSG00000138443	-0.00636622	7.82056	-2.65783	0.0094478	0.132193	-4.65442	-2.59541
Exc_L3-5	ABI2	ENSG00000138443	-0.00261397	8.11227	-1.85698	0.0669215	0.341756	-6.84697	-1.8322
In_VIP	ABI2	ENSG00000138443	-0.00409618	7.58164	-3.9577	0.00016016	0.0138293	-1.54943	-3.77476
OPC	ABI2	ENSG00000138443	-0.00265636	7.43576	-2.19416	0.0310876	0.237409	-6.14818	-2.15595
Astro_FB	ABI2	ENSG00000138443	-0.00850266	7.75643	-3.85531	0.000234053	0.0171506	-1.11801	-3.67911
Exc_L5-6_HTR2C	ABI2	ENSG00000138443	-0.00541134	7.82964	-2.31501	0.022765	0.204186	-5.59203	-2.27736
Oligodendrocyte	ABI2	ENSG00000138443	-0.00391171	7.25624	-2.51542	0.0138898	0.160488	-5.33063	-2.4601
Exc_L5-6_1	ABI2	ENSG00000138443	-0.00544089	8.23306	-2.66394	0.0093431	0.131513	-4.91334	-2.59924
In_PVALB_Ch	ABI2	ENSG00000138443	-0.00492531	7.62723	-2.32338	0.0222564	0.201878	-5.74194	-2.28596
In_RELN	ABI2	ENSG00000138443	-0.00241127	7.43117	-2.00501	0.048265	0.292724	-6.66388	-1.97503
Exc_L5-6_2	ABI2	ENSG00000138443	-0.00728041	7.98563	-2.2046	0.0304044	0.234776	-5.55856	-2.16478
Exc_L4-6_2	ABI2	ENSG00000138443	-0.00542795	8.03169	-5.05179	2.87668e-06	0.00110971	2.4332	-4.67943
Endothelial	ABI2	ENSG00000138443	-0.00381373	7.37881	-1.24234	0.217829	0.575662	-7.09107	-1.23232
In_LAMP5_2	ABI2	ENSG00000138443	-0.0034323	7.35853	-1.63285	0.106037	0.421541	-6.968	-1.61626
Exc_L2-3	ABI2	ENSG00000138443	-0.00608182	8.18669	-5.30431	1.14187e-06	0.000596168	3.35122	-4.86547
Microglia	ABI2	ENSG00000138443	-0.00861709	7.03818	-3.23005	0.00173939	0.0532011	-2.97618	-3.13146
In_LAMP5_1	ABI2	ENSG00000138443	-0.00147994	7.3394	-0.928428	0.355574	0.700485	-8.03388	-0.923833
In_PVALB_Ba	ABI2	ENSG00000138443	-0.00252059	7.46837	-1.84041	0.0693631	0.347698	-7.08752	-1.81605
Exc_L4-6_1	ABI2	ENSG00000138443	-0.00571365	8.10646	-5.61725	3.05301e-07	0.000238402	4.58571	-5.12014
Exc_L4-6_3	ABI2	ENSG00000138443	-0.00598977	8.20944	-3.61818	0.000512397	0.0268173	-2.33988	-3.47419
In_SST	ABI2	ENSG00000138443	-0.00400568	7.67484	-3.01796	0.00339535	0.077039	-4.30839	-2.92948
Microglia	ABI3	ENSG00000108798	0.0124955	5.4912	2.17094	0.0329765	0.244044	-5.49242	2.13237
Exc_L2-3	ABI3BP	ENSG00000154175	0.00131238	0.575076	0.225104	0.822481	0.943368	-7.81058	0.224355
In_PVALB_Ch	ABI3BP	ENSG00000154175	-0.0125922	5.85122	-1.5716	0.119724	0.444581	-6.82706	-1.55593
Exc_L3-5	ABI3BP	ENSG00000154175	-0.000785063	4.77261	-0.115407	0.908373	0.972814	-8.03988	-0.11509
In_VIP	ABI3BP	ENSG00000154175	0.00639873	6.74562	1.98915	0.0501856	0.298394	-6.81366	1.95838
In_PVALB_Ba	ABITRAM	ENSG00000119328	-4.94333e-05	3.87835	-0.0185651	0.985233	0.995593	-8.15081	-0.0185089
In_VIP	ABITRAM	ENSG00000119328	-0.00118435	3.86001	-0.528517	0.598546	0.849413	-8.03157	-0.526493
Exc_L3-5	ABITRAM	ENSG00000119328	-0.00319422	4.26477	-0.891413	0.375258	0.715692	-7.54911	-0.886667
In_SST	ABITRAM	ENSG00000119328	-0.00214903	4.00539	-0.638639	0.524672	0.811173	-7.88296	-0.636161
Exc_L2-3	ABITRAM	ENSG00000119328	0.000702616	3.98905	0.450536	0.653608	0.875202	-8.39145	0.448755
Exc_L4-6_3	ABITRAM	ENSG00000119328	4.5246e-06	3.98454	0.00148536	0.998819	0.999607	-7.94583	0.00148069
Exc_L4-6_2	ABITRAM	ENSG00000119328	-0.000105974	4.28328	-0.053338	0.957599	0.988005	-8.26528	-0.0531672
Exc_L4-6_1	ABITRAM	ENSG00000119328	-0.00261631	3.96407	-1.30221	0.196765	0.551736	-7.41106	-1.29082
Astro_PP	ABITRAM	ENSG00000119328	-0.00109624	3.67122	-0.272357	0.78598	0.93011	-7.7352	-0.271534
In_RELN	ABITRAM	ENSG00000119328	-0.00204568	4.03095	-0.694554	0.489224	0.790836	-7.79256	-0.691544
In_SST	ABL1	ENSG00000097007	0.00128715	6.18752	0.724085	0.471247	0.78024	-8.27535	0.720451
Astro_PP	ABL1	ENSG00000097007	0.0012707	6.81944	0.519715	0.60473	0.852389	-7.92458	0.517611
Exc_L5-6_1	ABL1	ENSG00000097007	0.000953052	6.40011	0.341284	0.73372	0.909004	-8.07508	0.340182
In_RELN	ABL1	ENSG00000097007	0.00210927	6.3986	1.33932	0.184636	0.53733	-7.63278	1.32662
Endothelial	ABL1	ENSG00000097007	-0.00144769	7.40456	-0.377572	0.706649	0.898271	-7.80437	-0.37636
In_PVALB_Ch	ABL1	ENSG00000097007	-0.00049402	6.12659	-0.160597	0.872783	0.961272	-8.08362	-0.160124
Microglia	ABL1	ENSG00000097007	-0.00152389	7.39984	-0.606673	0.545915	0.823405	-7.78721	-0.603892
Exc_L4-6_2	ABL1	ENSG00000097007	0.00278031	6.14768	1.54513	0.126423	0.454897	-7.41901	1.52836
In_LAMP5_2	ABL1	ENSG00000097007	0.00442134	6.38801	1.79472	0.076146	0.363135	-6.52685	1.7735
OPC	ABL1	ENSG00000097007	0.000616498	6.75285	0.359168	0.720447	0.903716	-8.38793	0.357862
In_LAMP5_1	ABL1	ENSG00000097007	0.00644873	6.51633	2.99537	0.00361	0.0798375	-4.03556	2.91037
Exc_L2-3	ABL1	ENSG00000097007	0.00235599	6.11364	1.6334	0.106761	0.4228	-7.38635	1.61292
Exc_L4-6_3	ABL1	ENSG00000097007	0.00351898	5.97374	1.50285	0.137115	0.471741	-7.15889	1.48662
Exc_L4-6_1	ABL1	ENSG00000097007	0.00161002	6.17296	1.01373	0.313928	0.666933	-8.14111	1.00701
Astro_FB	ABL1	ENSG00000097007	0.000467825	6.80774	0.171113	0.864517	0.958391	-7.93584	0.170628
In_VIP	ABL1	ENSG00000097007	0.00323432	6.39725	2.44569	0.016769	0.175846	-5.79738	2.39173
Exc_L3-5	ABL1	ENSG00000097007	0.000306684	5.88387	0.130228	0.896692	0.96886	-8.25657	0.129841
Oligodendrocyte	ABL1	ENSG00000097007	0.00101622	7.17718	0.604181	0.547507	0.824082	-8.20834	0.6015
In_PVALB_Ba	ABL1	ENSG00000097007	0.00142382	6.32348	0.910417	0.365462	0.708381	-8.22135	0.905006
Exc_L5-6_HTR2C	ABL1	ENSG00000097007	0.00789903	5.9061	1.96223	0.0529155	0.306017	-6.0058	1.93561
Astro_FB	ABL2	ENSG00000143322	-0.00421999	6.34529	-1.34839	0.180892	0.532527	-6.98559	-1.33801
In_LAMP5_2	ABL2	ENSG00000143322	0.00238208	6.00753	0.797523	0.427284	0.751986	-7.70812	0.793848
Exc_L5-6_HTR2C	ABL2	ENSG00000143322	0.000174605	6.83599	0.0676043	0.946251	0.9842	-8.07583	0.0674153
Oligodendrocyte	ABL2	ENSG00000143322	-0.00472716	6.28859	-2.43488	0.017177	0.177687	-5.42782	-2.3829
Astro_PP	ABL2	ENSG00000143322	0.000824905	6.36892	0.354338	0.724053	0.905374	-7.986	0.353047
Exc_L4-6_3	ABL2	ENSG00000143322	0.00318194	6.65882	1.63907	0.105197	0.420181	-7.04672	1.62016
Endothelial	ABL2	ENSG00000143322	0.00447669	6.51636	0.93809	0.351068	0.697264	-7.37136	0.932519
Microglia	ABL2	ENSG00000143322	0.00345581	6.98248	0.951143	0.344367	0.691873	-7.50367	0.945572
In_VIP	ABL2	ENSG00000143322	0.000388718	6.91529	0.317855	0.751445	0.916203	-8.72579	0.316734
Exc_L4-6_2	ABL2	ENSG00000143322	-0.000333649	6.78907	-0.256804	0.798053	0.934403	-8.63981	-0.255867
In_SST	ABL2	ENSG00000143322	0.0041403	6.08501	2.68128	0.0090213	0.12896	-5.03567	2.61125
Exc_L3-5	ABL2	ENSG00000143322	-0.000393497	6.67223	-0.218122	0.827865	0.945259	-8.38247	-0.217441
In_PVALB_Ch	ABL2	ENSG00000143322	0.00238473	6.31295	1.03679	0.302425	0.6575	-7.60361	1.03125
In_PVALB_Ba	ABL2	ENSG00000143322	-0.00130692	6.03877	-0.8658	0.389298	0.725475	-8.22395	-0.860891
Exc_L2-3	ABL2	ENSG00000143322	0.00341929	6.50857	2.97205	0.00402659	0.0846418	-4.5184	2.87607
Exc_L4-6_1	ABL2	ENSG00000143322	0.00146663	6.69516	1.21551	0.228005	0.586524	-7.95985	1.20551
In_LAMP5_1	ABL2	ENSG00000143322	0.000662799	6.33556	0.304577	0.761447	0.920214	-8.26419	0.303581
In_RELN	ABL2	ENSG00000143322	-0.000905503	6.64633	-0.610711	0.543179	0.822122	-8.38075	-0.608013
Exc_L5-6_1	ABL2	ENSG00000143322	0.000243817	6.61622	0.0989844	0.92138	0.976755	-8.16387	0.0986954
OPC	ABL2	ENSG00000143322	-0.0043346	6.54707	-2.37764	0.0197593	0.190541	-5.66584	-2.33089
Exc_L2-3	ABLIM1	ENSG00000099204	0.00188414	8.23972	1.1581	0.250368	0.610151	-8.04994	1.14946
OPC	ABLIM1	ENSG00000099204	0.0133383	6.45412	3.26428	0.00155396	0.0499362	-3.3428	3.16441
Microglia	ABLIM1	ENSG00000099204	-0.00830809	5.76302	-1.66911	0.0992054	0.409044	-6.44528	-1.64872
In_PVALB_Ch	ABLIM1	ENSG00000099204	-0.00268449	8.36059	-1.39656	0.166258	0.512987	-7.47064	-1.38433
Astro_PP	ABLIM1	ENSG00000099204	-0.00104917	10.2566	-0.318458	0.750965	0.916021	-7.96023	-0.317367
In_PVALB_Ba	ABLIM1	ENSG00000099204	-0.000903709	8.74944	-0.725677	0.47014	0.779674	-8.52946	-0.722251
Exc_L5-6_2	ABLIM1	ENSG00000099204	0.004692	8.06571	1.57575	0.119391	0.444033	-6.72606	1.55733
In_SST	ABLIM1	ENSG00000099204	-2.54507e-05	8.87458	-0.0156295	0.987564	0.996437	-8.70107	-0.0155863
In_LAMP5_2	ABLIM1	ENSG00000099204	0.000165514	8.86839	0.0834795	0.93367	0.980409	-8.39276	0.0832279
Exc_L4-6_2	ABLIM1	ENSG00000099204	-0.0035154	7.26524	-1.7705	0.0805651	0.37268	-7.15563	-1.74742
In_RELN	ABLIM1	ENSG00000099204	-0.000929693	8.71671	-0.721772	0.47258	0.780991	-8.40965	-0.718288
Exc_L3-5	ABLIM1	ENSG00000099204	-0.00070407	7.25478	-0.351783	0.725899	0.90601	-8.41661	-0.350585
In_VIP	ABLIM1	ENSG00000099204	0.00189459	8.83038	1.53116	0.12989	0.460497	-7.64556	1.51454
Exc_L5-6_1	ABLIM1	ENSG00000099204	0.00061832	7.83309	0.263377	0.79289	0.93281	-8.28485	0.26256
Astro_FB	ABLIM1	ENSG00000099204	-0.00532808	10.4801	-1.77559	0.07916	0.369951	-6.58602	-1.75558
Exc_L4-6_1	ABLIM1	ENSG00000099204	-0.0025293	7.64439	-1.53352	0.129339	0.459752	-7.56389	-1.51671
Exc_L4-6_3	ABLIM1	ENSG00000099204	0.00212617	8.12138	1.10323	0.273325	0.632112	-7.86344	1.09544
Oligodendrocyte	ABLIM1	ENSG00000099204	-0.0149245	5.35853	-3.51538	0.000736448	0.0330297	-2.37885	-3.37564
Endothelial	ABLIM1	ENSG00000099204	-0.00390803	8.94428	-1.20307	0.232593	0.591357	-7.22166	-1.1937
Exc_L5-6_HTR2C	ABLIM1	ENSG00000099204	2.61566e-05	9.39532	0.016417	0.986939	0.996194	-8.39249	0.0163707
In_LAMP5_1	ABLIM1	ENSG00000099204	0.00311511	8.52731	1.58789	0.116093	0.438441	-7.25874	1.57138
In_PVALB_Ba	ABLIM2	ENSG00000163995	0.00159629	7.09236	0.927693	0.356515	0.701267	-8.27849	0.922027
In_LAMP5_1	ABLIM2	ENSG00000163995	0.00415452	6.35058	1.31854	0.190982	0.545146	-7.42299	1.30768
Exc_L2-3	ABLIM2	ENSG00000163995	-0.000842996	7.82536	-0.347319	0.729344	0.907389	-8.65527	-0.345999
Astro_PP	ABLIM2	ENSG00000163995	-0.000759275	4.99102	-0.193136	0.847357	0.952445	-7.8876	-0.192492
Oligodendrocyte	ABLIM2	ENSG00000163995	0.00161985	5.04085	0.4138	0.680117	0.886796	-8.04491	0.412303
Exc_L5-6_HTR2C	ABLIM2	ENSG00000163995	0.00224592	7.07063	0.738528	0.462237	0.774908	-7.80034	0.735169
In_LAMP5_2	ABLIM2	ENSG00000163995	0.00551622	6.88286	1.8708	0.0648909	0.337042	-6.46237	1.84601
Exc_L4-6_3	ABLIM2	ENSG00000163995	-0.000198821	7.44534	-0.0783388	0.93777	0.981603	-8.42383	-0.0780734
In_PVALB_Ch	ABLIM2	ENSG00000163995	0.00448099	8.0686	2.01838	0.0467731	0.288498	-6.39278	1.98835
Exc_L5-6_2	ABLIM2	ENSG00000163995	-0.000991806	7.12348	-0.219976	0.826532	0.944872	-7.74288	-0.219152
Exc_L4-6_1	ABLIM2	ENSG00000163995	0.000731114	7.33504	0.381875	0.703639	0.897065	-8.63996	0.380413
Exc_L4-6_2	ABLIM2	ENSG00000163995	-0.00175238	7.62674	-0.787744	0.433296	0.755914	-8.39665	-0.783563
Exc_L5-6_1	ABLIM2	ENSG00000163995	-0.00248521	7.09719	-0.83938	0.403935	0.735804	-7.84249	-0.834615
OPC	ABLIM2	ENSG00000163995	-0.00471127	4.49111	-1.30988	0.194041	0.548693	-7.15084	-1.29872
In_RELN	ABLIM2	ENSG00000163995	0.00136213	7.30767	0.815204	0.41745	0.745131	-8.28471	0.810854
In_VIP	ABLIM2	ENSG00000163995	0.00511189	6.82797	3.17062	0.00218239	0.0598665	-3.97967	3.06422
Exc_L3-5	ABLIM2	ENSG00000163995	-0.000651467	7.33689	-0.274829	0.784158	0.929252	-8.43036	-0.273905
In_SST	ABLIM2	ENSG00000163995	0.000233015	7.02137	0.15079	0.880542	0.96366	-8.60077	0.150283
Exc_L2-3	ABLIM3	ENSG00000173210	-0.00015708	5.36372	-0.0806733	0.935925	0.981101	-8.64488	-0.0803926
Endothelial	ABLIM3	ENSG00000173210	-0.0069714	6.58672	-1.34267	0.18334	0.535766	-6.91223	-1.33054
Exc_L4-6_3	ABLIM3	ENSG00000173210	0.00110414	5.53328	0.411318	0.681973	0.88764	-8.12806	0.409772
In_PVALB_Ch	ABLIM3	ENSG00000173210	0.00562705	6.18549	1.87756	0.0638792	0.334903	-6.34405	1.85302
In_SST	ABLIM3	ENSG00000173210	0.00178325	6.34503	1.0627	0.291146	0.647804	-7.9885	1.05561
Astro_PP	ABLIM3	ENSG00000173210	-0.0233224	4.78733	-2.71137	0.00804578	0.12132	-4.3356	-2.65014
Exc_L5-6_1	ABLIM3	ENSG00000173210	-0.00312454	6.32388	-1.08026	0.283461	0.64157	-7.51183	-1.07258
Exc_L4-6_2	ABLIM3	ENSG00000173210	-0.00340533	5.17968	-1.40797	0.163209	0.509149	-7.4387	-1.39436
Exc_L3-5	ABLIM3	ENSG00000173210	-0.000458529	5.68325	-0.206569	0.836838	0.948304	-8.20055	-0.20594
OPC	ABLIM3	ENSG00000173210	-0.00239062	6.89935	-0.965025	0.337373	0.685824	-8.00352	-0.959369
Exc_L4-6_1	ABLIM3	ENSG00000173210	-0.000586881	5.84609	-0.350139	0.727221	0.906446	-8.53761	-0.348825
In_LAMP5_2	ABLIM3	ENSG00000173210	0.00912278	5.95063	2.62596	0.0102474	0.137254	-4.65146	2.56737
Exc_L5-6_HTR2C	ABLIM3	ENSG00000173210	-0.00153363	7.65509	-0.5274	0.599308	0.849752	-8.03916	-0.525396
In_LAMP5_1	ABLIM3	ENSG00000173210	0.00397378	5.92977	1.3695	0.174424	0.52428	-7.28168	1.35812
In_VIP	ABLIM3	ENSG00000173210	0.00165466	5.86072	0.918834	0.360954	0.704662	-8.20795	0.913548
In_RELN	ABLIM3	ENSG00000173210	0.000357044	6.07543	0.196762	0.844497	0.951388	-8.4606	0.196145
In_PVALB_Ba	ABLIM3	ENSG00000173210	-0.00147879	6.22371	-0.823114	0.412943	0.742129	-8.29259	-0.818726
Exc_L2-3	ABO	ENSG00000175164	0.00185292	0.729504	0.229121	0.81937	0.94208	-7.82308	0.228356
Exc_L4-6_1	ABO	ENSG00000175164	0.00528167	2.69837	0.709453	0.48008	0.785194	-7.69461	0.706173
In_RELN	ABR	ENSG00000159842	-0.000523172	7.60792	-0.309712	0.757568	0.918533	-8.60939	-0.308676
Astro_FB	ABR	ENSG00000159842	0.00383709	8.7777	1.38841	0.1689	0.516801	-7.10446	1.37575
Microglia	ABR	ENSG00000159842	0.004612	9.93754	1.56924	0.120761	0.446417	-6.73754	1.55159
Exc_L2-3	ABR	ENSG00000159842	-0.00213842	7.64693	-1.0569	0.293934	0.650109	-8.17157	-1.04953
In_PVALB_Ch	ABR	ENSG00000159842	-0.000507755	7.33011	-0.197903	0.843572	0.950867	-8.32208	-0.197327
In_LAMP5_2	ABR	ENSG00000159842	-0.00247765	7.45572	-1.06926	0.287882	0.64513	-7.73259	-1.06278
Oligodendrocyte	ABR	ENSG00000159842	-0.00429121	5.27805	-1.0301	0.306038	0.66056	-7.64726	-1.02357
In_LAMP5_1	ABR	ENSG00000159842	0.000843786	7.49371	0.387604	0.699292	0.895279	-8.3967	0.386276
Exc_L5-6_1	ABR	ENSG00000159842	-0.00335424	7.66164	-1.44698	0.15211	0.494143	-7.23063	-1.43212
In_VIP	ABR	ENSG00000159842	0.000871438	6.89212	0.512312	0.609823	0.854968	-8.66076	0.510326
In_SST	ABR	ENSG00000159842	-0.00229558	7.67146	-1.23473	0.220461	0.578574	-7.91417	-1.2253
Exc_L4-6_2	ABR	ENSG00000159842	-0.000868671	7.40146	-0.486465	0.627996	0.86336	-8.58839	-0.484549
Exc_L3-5	ABR	ENSG00000159842	-0.00156934	7.26842	-0.771233	0.442784	0.762342	-8.17757	-0.767501
Exc_L5-6_2	ABR	ENSG00000159842	-0.00178312	7.64946	-0.512648	0.609764	0.85496	-7.73238	-0.510411
Astro_PP	ABR	ENSG00000159842	0.000696521	8.40073	0.252042	0.801668	0.93569	-8.02131	0.251189
Exc_L5-6_HTR2C	ABR	ENSG00000159842	0.00343673	7.09047	1.09429	0.27681	0.635673	-7.50292	1.08751
Endothelial	ABR	ENSG00000159842	0.00409042	7.33882	0.921514	0.359279	0.703544	-7.45549	0.916739
Exc_L4-6_1	ABR	ENSG00000159842	-0.00196057	7.402	-1.16943	0.245838	0.605355	-8.04422	-1.16052
Exc_L4-6_3	ABR	ENSG00000159842	-0.00226821	7.5756	-1.01307	0.314223	0.667161	-7.9318	-1.0064
OPC	ABR	ENSG00000159842	-0.00237861	6.57856	-1.01382	0.31374	0.666752	-7.91081	-1.00741
In_PVALB_Ba	ABR	ENSG00000159842	-0.00141353	7.27777	-0.634265	0.527724	0.812986	-8.547	-0.631485
Exc_L2-3	ABRACL	ENSG00000146386	-0.00339149	2.8955	-1.45228	0.15069	0.492254	-7.24348	-1.4371
Exc_L4-6_2	ABRACL	ENSG00000146386	0.00118519	3.15775	0.318154	0.751217	0.916104	-7.95745	0.317036
Exc_L4-6_1	ABRACL	ENSG00000146386	-0.00738023	4.11388	-2.96444	0.0040863	0.0852015	-4.09671	-2.87142
Exc_L4-6_2	ABRAXAS1	ENSG00000163322	0.00689597	2.21662	1.70315	0.0924359	0.396446	-6.38663	1.68269
Exc_L2-3	ABRAXAS1	ENSG00000163322	0.00099905	1.97768	0.410621	0.682483	0.887759	-8.01658	0.409077
Exc_L3-5	ABRAXAS2	ENSG00000165660	-0.00423873	4.33835	-1.53788	0.127521	0.456832	-6.78688	-1.52395
Exc_L4-6_1	ABRAXAS2	ENSG00000165660	0.00116288	4.43981	0.719064	0.474214	0.781996	-8.1102	0.715639
In_SST	ABRAXAS2	ENSG00000165660	-0.00202449	4.19372	-0.716469	0.475548	0.782787	-7.86445	-0.713482
In_RELN	ABRAXAS2	ENSG00000165660	0.000157718	4.24096	0.0614749	0.951123	0.986109	-8.08227	0.0612968
In_VIP	ABRAXAS2	ENSG00000165660	-0.00149193	4.19523	-0.581895	0.562091	0.831244	-8.09536	-0.579739
Astro_PP	ABRAXAS2	ENSG00000165660	0.000860545	3.98838	0.194323	0.846388	0.952086	-7.79704	0.193729
OPC	ABRAXAS2	ENSG00000165660	0.000350166	4.0656	0.0991738	0.921244	0.976679	-7.93023	0.0988674
Exc_L4-6_3	ABRAXAS2	ENSG00000165660	-0.00135307	4.44818	-0.422264	0.673868	0.884063	-7.94344	-0.420846
Exc_L4-6_2	ABRAXAS2	ENSG00000165660	0.00101666	4.44638	0.544524	0.587451	0.844143	-8.17677	0.542533
Oligodendrocyte	ABRAXAS2	ENSG00000165660	-0.00364393	4.0902	-1.13549	0.259214	0.618484	-7.35226	-1.12825
Exc_L2-3	ABRAXAS2	ENSG00000165660	-0.000219177	4.4143	-0.211223	0.833292	0.947144	-8.53233	-0.210481
In_PVALB_Ba	ABRAXAS2	ENSG00000165660	0.00198	4.27461	0.976629	0.331546	0.681432	-7.77069	0.971004
Exc_L2-3	ABT1	ENSG00000146109	-0.00243035	2.21504	-1.06684	0.289681	0.646866	-7.56804	-1.05882
Exc_L4-6_2	ABT1	ENSG00000146109	-0.00428345	2.52533	-0.995792	0.32246	0.673734	-7.38666	-0.989415
Exc_L4-6_1	ABT1	ENSG00000146109	0.00454161	2.29335	1.21819	0.226862	0.585338	-7.13523	1.20848
In_RELN	ABTB1	ENSG00000114626	-0.00181354	3.50342	-0.436544	0.663594	0.879534	-7.86372	-0.434957
Exc_L3-5	ABTB1	ENSG00000114626	0.00201575	4.94694	0.657296	0.512831	0.804481	-7.86693	0.654437
In_PVALB_Ba	ABTB1	ENSG00000114626	0.00936069	3.70322	2.52432	0.0136802	0.159183	-5.01938	2.46555
Astro_PP	ABTB1	ENSG00000114626	-0.00254387	4.20683	-0.496348	0.620992	0.860336	-7.71077	-0.494445
In_SST	ABTB1	ENSG00000114626	-0.0010472	4.30464	-0.27756	0.782084	0.928332	-8.13494	-0.276604
In_LAMP5_1	ABTB1	ENSG00000114626	-0.00402558	4.61724	-0.860132	0.392227	0.727699	-7.58491	-0.855585
Exc_L5-6_1	ABTB1	ENSG00000114626	0.0063265	4.79523	1.72205	0.0891934	0.389886	-6.39367	1.69967
Oligodendrocyte	ABTB1	ENSG00000114626	0.00148517	4.50903	0.447014	0.65595	0.876205	-7.96713	0.445511
Exc_L4-6_3	ABTB1	ENSG00000114626	0.00505897	4.95065	1.51972	0.132809	0.465055	-6.97842	1.50312
Exc_L2-3	ABTB1	ENSG00000114626	0.00310986	4.84614	1.62034	0.10959	0.427466	-7.2846	1.60004
Exc_L4-6_1	ABTB1	ENSG00000114626	0.00138303	5.1952	0.631527	0.529662	0.814086	-8.31075	0.628523
Exc_L4-6_2	ABTB1	ENSG00000114626	-0.000610918	5.18168	-0.24172	0.809644	0.938652	-8.42936	-0.240885
In_VIP	ABTB2	ENSG00000166016	0.0107625	3.19023	2.74848	0.00734151	0.116099	-4.32267	2.68094
Astro_PP	ABTB2	ENSG00000166016	-0.000856006	5.40569	-0.170341	0.865154	0.95856	-7.97419	-0.169817
Exc_L2-3	ABTB2	ENSG00000166016	0.0128158	2.24187	2.60565	0.0110066	0.142534	-4.83515	2.54249
Oligodendrocyte	ABTB2	ENSG00000166016	-0.00518194	6.9837	-0.930696	0.354871	0.700048	-7.95352	-0.925182
Exc_L4-6_1	ABTB2	ENSG00000166016	0.00155828	2.07777	0.293486	0.769929	0.923474	-7.78039	0.292467
In_RELN	ABTB2	ENSG00000166016	-0.000426245	3.82444	-0.0885876	0.929621	0.979356	-7.97238	-0.0883211
In_SST	ABTB2	ENSG00000166016	-0.00219183	4.457	-0.474733	0.636123	0.867417	-8.05732	-0.473126
Astro_FB	ABTB2	ENSG00000166016	-0.0115695	6.12097	-1.98364	0.0503215	0.298753	-5.93707	-1.95722
OPC	ABTB2	ENSG00000166016	0.00243138	6.45168	0.835604	0.405908	0.737353	-8.05918	0.831117
Exc_L2-3	AC000058.1	ENSG00000223665	-0.00593544	0.230276	-1.62362	0.108551	0.425823	-6.48375	-1.60474
Exc_L2-3	AC000403.1	ENSG00000278727	-0.0146972	0.0549719	-2.44771	0.0166862	0.175347	-4.87945	-2.39355
Exc_L2-3	AC002064.1	ENSG00000225498	0.00655802	1.97525	2.38928	0.0193639	0.18861	-5.2718	2.33845
Exc_L2-3	AC002066.1	ENSG00000237813	-0.00341388	4.56039	-0.760504	0.449038	0.766237	-8.29364	-0.75702
Exc_L4-6_2	AC002066.1	ENSG00000237813	-0.0202594	3.79945	-3.38642	0.00108054	0.0408819	-2.72069	-3.26867
In_VIP	AC002069.2	ENSG00000233420	0.0045479	2.77495	0.809858	0.420358	0.747083	-7.56234	0.805799
In_SST	AC002069.2	ENSG00000233420	0.0112644	3.47631	2.33879	0.0215492	0.19875	-5.23918	2.29822
Exc_L4-6_2	AC002069.2	ENSG00000233420	0.00468579	2.97344	0.979127	0.3302	0.680253	-7.47689	0.973711
In_RELN	AC002069.2	ENSG00000233420	-0.0121167	4.7082	-2.31097	0.0230653	0.205612	-5.55668	-2.27235
In_PVALB_Ba	AC002069.2	ENSG00000233420	0.0034935	4.25261	0.916789	0.361715	0.705138	-7.80682	0.912102
Astro_PP	AC002069.2	ENSG00000233420	0.0198674	6.25468	3.44302	0.000878122	0.036592	-2.4286	3.32692
Exc_L2-3	AC002069.2	ENSG00000233420	-0.00843396	4.10531	-1.98463	0.0503699	0.298919	-6.57831	-1.95681
Exc_L4-6_1	AC002069.2	ENSG00000233420	-0.00425511	3.76481	-0.944224	0.347628	0.694602	-7.77456	-0.939201
Exc_L4-6_3	AC002069.2	ENSG00000233420	-0.0165109	4.95442	-3.13497	0.00237689	0.0630006	-3.42966	-3.03859
OPC	AC002069.2	ENSG00000233420	0.00707194	4.14584	1.39041	0.167842	0.515204	-7.00545	1.37917
In_LAMP5_2	AC002069.2	ENSG00000233420	0.00582737	5.8903	0.959135	0.340142	0.688145	-7.53773	0.953884
Astro_FB	AC002069.2	ENSG00000233420	0.00377072	6.21165	0.636922	0.525922	0.812037	-7.67331	0.634244
Exc_L2-3	AC002070.1	ENSG00000248636	0.0122534	4.47843	4.66281	1.37009e-05	0.0030682	1.0813	4.3486
In_LAMP5_2	AC002070.1	ENSG00000248636	-0.00214623	6.14775	-0.546606	0.586092	0.84328	-7.90588	-0.544507
Exc_L4-6_1	AC002070.1	ENSG00000248636	0.0122239	3.68607	3.81635	0.000271448	0.0187581	-1.42953	3.64113
Exc_L4-6_2	AC002070.1	ENSG00000248636	0.0101593	3.26611	2.2448	0.0274211	0.223502	-5.55124	2.20547
In_RELN	AC002070.1	ENSG00000248636	0.00521665	3.78155	1.07129	0.287126	0.644521	-7.38082	1.06445
In_VIP	AC002070.1	ENSG00000248636	0.0104522	5.40337	3.62244	0.000513081	0.026834	-2.38651	3.47383
Exc_L5-6_1	AC002070.1	ENSG00000248636	-0.000738894	5.47337	-0.16682	0.86794	0.959526	-7.95343	-0.166275
In_PVALB_Ba	AC002070.1	ENSG00000248636	0.00628959	3.40585	1.56146	0.121937	0.44798	-6.81743	1.5467
Exc_L4-6_3	AC002070.1	ENSG00000248636	0.00508367	5.40551	1.45059	0.150873	0.49243	-7.16004	1.43645
Astro_PP	AC002072.1	ENSG00000286072	-0.00569126	4.07272	-0.820077	0.414359	0.742984	-7.47248	-0.816246
Exc_L2-3	AC002072.1	ENSG00000286072	0.00586452	1.41647	1.64749	0.103421	0.416836	-6.60083	1.62849
Exc_L2-3	AC002094.4	ENSG00000277450	0.00850436	0.837002	2.00096	0.0491107	0.295383	-5.88304	1.96763
Exc_L2-3	AC002116.2	ENSG00000267698	0.000685077	1.80517	0.212625	0.832228	0.946599	-8.06655	0.211845
Exc_L2-3	AC002310.1	ENSG00000235560	0.00169463	-0.0999297	0.369773	0.712542	0.900524	-7.71641	0.368445
In_SST	AC002377.1	ENSG00000286163	-0.00438827	3.59459	-0.888334	0.376984	0.717068	-7.5707	-0.883467
Exc_L4-6_2	AC002377.1	ENSG00000286163	-0.00515238	5.55018	-2.16153	0.0336493	0.24631	-6.24142	-2.12425
In_PVALB_Ba	AC002377.1	ENSG00000286163	-0.00818523	3.73639	-1.9837	0.0507012	0.299697	-6.1476	-1.954
Exc_L3-5	AC002377.1	ENSG00000286163	-0.0025796	5.747	-0.85126	0.397049	0.731244	-7.87073	-0.846903
Exc_L5-6_1	AC002377.1	ENSG00000286163	-0.00764611	5.04824	-1.95377	0.053961	0.308989	-6.02925	-1.92715
Exc_L4-6_1	AC002377.1	ENSG00000286163	-0.000925324	5.28288	-0.397012	0.692424	0.892256	-8.46699	-0.395568
Exc_L2-3	AC002377.1	ENSG00000286163	-0.00258853	6.14661	-1.03453	0.304268	0.658944	-8.19851	-1.02732
Exc_L4-6_3	AC002377.1	ENSG00000286163	-0.00298697	5.43545	-0.762759	0.447657	0.765434	-7.94233	-0.759327
Exc_L2-3	AC002383.1	ENSG00000227863	-0.00880493	2.28876	-1.84004	0.0697526	0.34884	-6.44852	-1.81351
Exc_L3-5	AC002383.1	ENSG00000227863	-0.00372391	3.98552	-0.882561	0.379927	0.719273	-7.5084	-0.878031
Exc_L4-6_3	AC002383.1	ENSG00000227863	-0.01146	4.38867	-2.44707	0.0165646	0.174662	-5.08377	-2.39623
Exc_L4-6_1	AC002429.2	ENSG00000236197	0.00513875	4.06373	1.45975	0.148768	0.489411	-7.26148	1.4439
In_SST	AC002429.2	ENSG00000236197	-0.0103489	3.82001	-1.9838	0.0506883	0.299676	-6.12959	-1.95411
Astro_FB	AC002429.2	ENSG00000236197	-0.0198409	9.29238	-2.62159	0.0103893	0.138296	-4.76412	-2.5626
In_VIP	AC002429.2	ENSG00000236197	-0.00422142	3.81228	-1.25507	0.213248	0.570619	-7.43052	-1.24468
Exc_L4-6_2	AC002429.2	ENSG00000236197	-0.00153806	3.68927	-0.401723	0.689014	0.890777	-8.10864	-0.400193
OPC	AC002429.2	ENSG00000236197	-8.649e-06	5.23945	-0.00149485	0.998811	0.999607	-8.23388	-0.00149069
Astro_PP	AC002429.2	ENSG00000236197	-0.0188888	9.38202	-2.35072	0.0209461	0.196334	-5.33557	-2.30895
In_PVALB_Ba	AC002429.2	ENSG00000236197	0.000352553	3.67568	0.0965672	0.923321	0.977313	-8.14122	0.0962507
Oligodendrocyte	AC002429.2	ENSG00000236197	-0.00514812	4.20675	-1.12974	0.261621	0.62096	-7.38582	-1.12257
Exc_L2-3	AC002429.2	ENSG00000236197	-0.000713921	3.77048	-0.219803	0.826661	0.944898	-8.44315	-0.218986
Exc_L3-5	AC002429.2	ENSG00000236197	-0.0021171	4.30676	-0.430142	0.66828	0.881375	-7.92073	-0.42851
In_RELN	AC002429.2	ENSG00000236197	-0.00556022	3.88767	-1.26001	0.211336	0.568223	-7.24611	-1.2499
Exc_L4-6_3	AC002429.2	ENSG00000236197	0.00261585	4.00023	0.526158	0.600379	0.850338	-7.84527	0.523855
OPC	AC002451.1	ENSG00000231170	0.00766655	4.60944	2.69133	0.00858656	0.125644	-4.54795	2.62809
Exc_L2-3	AC002451.1	ENSG00000231170	0.0100536	2.59691	2.96748	0.00388663	0.0830349	-3.99184	2.88722
Exc_L4-6_3	AC002451.1	ENSG00000231170	0.00893619	3.36629	1.95457	0.0538496	0.308734	-5.95924	1.92804
Oligodendrocyte	AC002451.1	ENSG00000231170	0.00297999	4.26033	0.803474	0.423974	0.749628	-7.68691	0.799546
Astro_FB	AC002451.1	ENSG00000231170	-0.00440864	5.25293	-0.678857	0.499087	0.796533	-7.54794	-0.675926
Astro_PP	AC002451.1	ENSG00000231170	0.000702901	4.73819	0.121393	0.903653	0.971104	-7.8865	0.121048
Exc_L2-3	AC002454.1	ENSG00000237819	-0.0137582	2.21203	-3.8812	0.000214509	0.0162695	-1.13207	-3.70129
Exc_L2-3	AC002460.2	ENSG00000287292	0.00150689	7.64639	0.722576	0.472178	0.78081	-8.47712	0.718939
In_LAMP5_2	AC002460.2	ENSG00000287292	0.00534167	6.6832	1.40073	0.16502	0.511559	-7.16162	1.38839
In_LAMP5_1	AC002460.2	ENSG00000287292	0.00416534	7.38496	1.26372	0.20979	0.566765	-7.66756	1.25414
Exc_L5-6_HTR2C	AC002460.2	ENSG00000287292	0.00534666	6.52914	1.41972	0.158948	0.503445	-7.01055	1.40862
Exc_L4-6_3	AC002460.2	ENSG00000287292	0.00245298	6.35666	0.696705	0.488065	0.790037	-8.10611	0.693389
OPC	AC002460.2	ENSG00000287292	0.00343595	7.57943	1.33779	0.184747	0.537438	-7.62584	1.32628
In_SST	AC002460.2	ENSG00000287292	0.000287	5.98012	0.0854677	0.932079	0.979924	-8.50361	0.0852291
Exc_L5-6_2	AC002460.2	ENSG00000287292	0.01459	7.10845	2.80624	0.00632056	0.107115	-4.00605	2.73067
In_PVALB_Ch	AC002460.2	ENSG00000287292	0.00239175	5.79326	0.62683	0.532391	0.815597	-7.80669	0.62436
In_VIP	AC002460.2	ENSG00000287292	-0.00461438	7.77392	-2.48638	0.015005	0.166373	-5.81621	-2.43226
In_RELN	AC002460.2	ENSG00000287292	0.00161354	7.15849	0.583955	0.560855	0.83078	-8.45965	0.581572
Exc_L4-6_2	AC002460.2	ENSG00000287292	-0.00191236	5.81077	-0.482366	0.630821	0.864796	-8.45826	-0.480572
Exc_L5-6_1	AC002460.2	ENSG00000287292	0.00786458	5.56902	1.61672	0.109802	0.427781	-6.68845	1.59908
Exc_L3-5	AC002460.2	ENSG00000287292	0.00267806	6.38414	0.73219	0.465914	0.777223	-8.10506	0.729143
Oligodendrocyte	AC002460.2	ENSG00000287292	0.00387421	4.35945	0.691435	0.491334	0.791966	-7.76516	0.688188
Exc_L4-6_1	AC002460.2	ENSG00000287292	0.00871951	6.20612	3.30381	0.00144367	0.0480158	-3.49457	3.18577
Astro_PP	AC002460.2	ENSG00000287292	-0.00190223	8.27166	-0.520859	0.603884	0.852037	-7.93507	-0.518823
Astro_FB	AC002460.2	ENSG00000287292	-0.0013494	8.49834	-0.470336	0.639378	0.868791	-7.95576	-0.468569
In_PVALB_Ba	AC002460.2	ENSG00000287292	0.00598637	6.71441	2.80319	0.00639744	0.107804	-4.8993	2.72668
Exc_L4-6_2	AC002463.1	ENSG00000223646	0.0005027	3.44825	0.141153	0.888132	0.966326	-8.11681	0.140668
In_VIP	AC002463.1	ENSG00000223646	-0.0107678	3.81334	-3.21037	0.00194673	0.0565844	-3.35223	-3.09824
Exc_L2-3	AC002463.1	ENSG00000223646	-0.00371451	3.52126	-1.16522	0.247767	0.607301	-7.75179	-1.15579
In_RELN	AC002463.1	ENSG00000223646	-0.0114212	3.84955	-2.88812	0.00499745	0.0941614	-4.04689	-2.8072
In_PVALB_Ba	AC002463.1	ENSG00000223646	0.00521209	2.94092	1.06545	0.290005	0.64705	-7.44172	1.05811
Exc_L4-6_1	AC002463.1	ENSG00000223646	-0.00208578	3.38135	-0.6191	0.537875	0.819068	-8.00669	-0.61603
Astro_PP	AC002463.1	ENSG00000223646	0.00520095	3.87483	0.827045	0.410695	0.74055	-7.45765	0.822671
OPC	AC002463.1	ENSG00000223646	0.00330891	4.78689	0.707459	0.481386	0.785994	-7.86079	0.704075
In_VIP	AC002480.2	ENSG00000232949	0.00489366	2.85255	1.15548	0.251198	0.610843	-7.23678	1.14745
Exc_L2-3	AC002553.2	ENSG00000275413	0.00153289	0.57221	0.367031	0.714643	0.901179	-7.74578	0.365627
Exc_L4-6_2	AC002558.3	ENSG00000262265	0.00540583	2.66024	1.53926	0.12775	0.457236	-6.69807	1.52303
Exc_L4-6_1	AC002558.3	ENSG00000262265	-0.000318974	2.62499	-0.0821693	0.934725	0.980634	-7.90571	-0.0819017
Exc_L2-3	AC002558.3	ENSG00000262265	-0.00256381	2.6728	-1.04725	0.298394	0.653984	-7.66629	-1.03988
Exc_L2-3	AC002563.1	ENSG00000255692	0.00391541	-0.0981393	0.812412	0.419143	0.746341	-7.42824	0.807909
Exc_L2-3	AC003005.2	ENSG00000268266	-0.00399651	0.60515	-0.703773	0.483733	0.787409	-7.59597	-0.700311
In_VIP	AC003044.1	ENSG00000287523	0.00170075	5.41719	0.55818	0.578215	0.839278	-8.39539	0.555993
Exc_L4-6_1	AC003044.1	ENSG00000287523	0.0104818	3.44737	2.10434	0.0383954	0.26209	-5.95402	2.07061
In_SST	AC003044.1	ENSG00000287523	0.009119	4.04228	1.85586	0.0670993	0.342244	-6.3373	1.83101
Exc_L2-3	AC003044.1	ENSG00000287523	-0.000615269	2.8588	-0.132062	0.895271	0.968457	-8.27252	-0.131638
In_LAMP5_1	AC003044.1	ENSG00000287523	-0.00409002	4.66682	-0.774236	0.440961	0.761056	-7.62024	-0.770571
In_PVALB_Ba	AC003044.1	ENSG00000287523	-0.00316199	3.97018	-0.612288	0.541896	0.821446	-7.97351	-0.609949
In_RELN	AC003044.1	ENSG00000287523	-0.00028223	5.07529	-0.0803601	0.936125	0.981169	-8.26953	-0.0801413
Exc_L2-3	AC003086.1	ENSG00000287672	0.00514999	-0.163521	1.39083	0.168413	0.516063	-6.7849	1.37732
Exc_L2-3	AC003093.1	ENSG00000287093	-0.0128674	1.38273	-2.07196	0.0416273	0.272413	-5.85578	-2.03723
In_PVALB_Ba	AC003093.1	ENSG00000287093	-0.0104287	3.41409	-2.17296	0.0325989	0.242847	-5.70859	-2.13699
Exc_L2-3	AC003102.1	ENSG00000260793	0.000803531	1.47507	0.240175	0.810831	0.939008	-7.94955	0.239354
Exc_L2-3	AC003659.1	ENSG00000237994	-0.006108	2.08639	-1.90411	0.060782	0.327175	-6.31442	-1.87508
Oligodendrocyte	AC003659.1	ENSG00000237994	0.00560495	3.94727	1.10818	0.271145	0.629954	-7.35259	1.10043
In_PVALB_Ba	AC003659.1	ENSG00000237994	-0.00413297	2.87683	-0.946118	0.346982	0.694242	-7.4521	-0.940459
Exc_L2-3	AC003666.1	ENSG00000227042	-0.00252642	0.230413	-0.632628	0.528855	0.813586	-7.58644	-0.629755
Exc_L2-3	AC003681.1	ENSG00000279159	0.00364824	1.66277	1.53236	0.129794	0.460391	-6.87902	1.51492
Astro_PP	AC003681.1	ENSG00000279159	0.00527816	3.64604	1.03244	0.305031	0.659672	-7.22276	1.02571
Exc_L2-3	AC003682.1	ENSG00000268392	0.000197539	0.759028	0.0583414	0.953633	0.986843	-7.82209	0.0581452
Exc_L2-3	AC003684.1	ENSG00000228543	0.00424508	0.87837	0.848445	0.398861	0.732219	-7.49745	0.843657
Exc_L2-3	AC003986.1	ENSG00000229533	0.00249937	0.271197	0.468531	0.640755	0.869406	-7.67263	0.466644
In_RELN	AC003991.1	ENSG00000228113	-0.00839989	4.66615	-1.77214	0.0796685	0.371012	-6.63699	-1.75261
In_PVALB_Ba	AC003991.1	ENSG00000228113	0.00361526	3.84934	0.960142	0.339769	0.68783	-7.66058	0.954621
Exc_L4-6_3	AC003991.1	ENSG00000228113	-0.0165845	4.25856	-2.78175	0.00662982	0.110016	-4.24928	-2.71489
Exc_L4-6_2	AC003991.1	ENSG00000228113	-0.00159816	2.6681	-0.308949	0.758087	0.918737	-7.85437	-0.307994
In_VIP	AC003991.1	ENSG00000228113	0.00707405	2.80475	1.57525	0.118714	0.442918	-6.66062	1.56019
In_LAMP5_2	AC003991.1	ENSG00000228113	0.00477568	5.71016	0.869953	0.386742	0.723716	-7.59095	0.86554
Exc_L4-6_1	AC003991.1	ENSG00000228113	-0.00770348	3.31612	-1.76311	0.0813362	0.374249	-6.56533	-1.74299
Astro_PP	AC003991.1	ENSG00000228113	0.0150521	4.49245	2.35611	0.020659	0.19495	-5.15232	2.31416
Exc_L2-3	AC003991.1	ENSG00000228113	-0.00635021	3.51111	-1.61613	0.109725	0.42764	-7.12637	-1.59943
In_SST	AC003991.1	ENSG00000228113	0.00884438	3.33453	2.19123	0.0313031	0.238294	-5.53791	2.1532
Exc_L2-3	AC004034.1	ENSG00000262482	0.00521684	0.77316	1.46981	0.145768	0.485083	-6.76279	1.45464
Exc_L2-3	AC004039.1	ENSG00000230612	-0.00316559	2.64156	-0.853474	0.396418	0.730766	-7.92802	-0.848036
Exc_L2-3	AC004053.1	ENSG00000248242	0.0111076	1.37197	2.69904	0.00854895	0.125339	-4.4547	2.62958
Exc_L2-3	AC004054.1	ENSG00000248984	0.0025364	0.40061	0.47789	0.634221	0.866528	-7.71576	0.475794
Exc_L2-3	AC004076.2	ENSG00000276449	-0.0105959	2.28953	-2.72981	0.00784718	0.119987	-4.54999	-2.65858
Exc_L4-6_1	AC004076.2	ENSG00000276449	-0.00598754	2.17511	-1.32473	0.189005	0.542794	-6.96743	-1.31353
Exc_L4-6_3	AC004083.1	ENSG00000254180	0.00241355	5.04186	0.584031	0.560791	0.830742	-7.97749	0.581667
Exc_L4-6_2	AC004083.1	ENSG00000254180	-0.00254588	5.30961	-0.830534	0.408486	0.739291	-8.15845	-0.826562
Oligodendrocyte	AC004083.1	ENSG00000254180	0.00373805	5.40333	1.05637	0.293656	0.649874	-7.65428	1.05014
Exc_L2-3	AC004083.1	ENSG00000254180	-0.00186595	5.10683	-0.700722	0.485542	0.788486	-8.40892	-0.697416
In_PVALB_Ch	AC004083.1	ENSG00000254180	-0.0027677	6.23751	-0.646946	0.519202	0.808107	-7.91629	-0.644577
In_VIP	AC004083.1	ENSG00000254180	-0.00585627	6.45525	-2.11325	0.0373239	0.258544	-6.53611	-2.0822
In_PVALB_Ba	AC004083.1	ENSG00000254180	0.00115204	5.57389	0.397636	0.691843	0.892001	-8.45503	0.396355
In_LAMP5_1	AC004083.1	ENSG00000254180	0.00512323	5.76057	1.22408	0.223991	0.582454	-7.43497	1.21598
Exc_L4-6_1	AC004083.1	ENSG00000254180	-0.002523	5.58858	-0.817986	0.415697	0.743851	-8.26692	-0.813909
In_RELN	AC004083.1	ENSG00000254180	0.00253081	5.48995	0.772885	0.441714	0.761569	-8.06522	0.769302
In_SST	AC004083.1	ENSG00000254180	0.000255048	5.21913	0.0764349	0.939256	0.982086	-8.36324	0.0762052
Exc_L3-5	AC004083.1	ENSG00000254180	0.0012465	5.3587	0.31286	0.755093	0.917651	-8.13473	0.311931
Exc_L5-6_1	AC004083.1	ENSG00000254180	-0.0019195	5.0284	-0.404752	0.686661	0.889707	-7.82104	-0.403391
In_LAMP5_2	AC004083.1	ENSG00000254180	0.00347932	6.70652	0.794051	0.429137	0.753341	-7.87045	0.790668
Exc_L2-3	AC004112.1	ENSG00000226851	3.15719e-05	1.89933	0.00946287	0.992472	0.997917	-8.10169	0.00943544
Exc_L4-6_1	AC004112.1	ENSG00000226851	-0.00181582	2.02272	-0.416875	0.677908	0.885865	-7.73154	-0.415319
In_PVALB_Ba	AC004112.1	ENSG00000226851	-0.00157474	2.62685	-0.312979	0.755023	0.917599	-7.81345	-0.312022
In_VIP	AC004112.1	ENSG00000226851	-0.000909594	2.57603	-0.175186	0.861324	0.957311	-7.84922	-0.17469
Exc_L2-3	AC004147.2	ENSG00000263571	-0.00404324	1.23472	-1.3454	0.182045	0.534039	-7.04667	-1.33448
Exc_L2-3	AC004147.5	ENSG00000265775	-0.000750952	2.63079	-0.254317	0.799963	0.934968	-8.173	-0.253395
In_VIP	AC004147.5	ENSG00000265775	-0.00169206	2.87655	-0.438703	0.662089	0.878958	-7.79284	-0.437031
Exc_L2-3	AC004148.1	ENSG00000263272	-0.00333539	0.428229	-0.835594	0.406074	0.737471	-7.48262	-0.830822
In_RELN	AC004158.1	ENSG00000260664	0.000629091	4.0241	0.155526	0.876746	0.962432	-8.04775	0.155095
OPC	AC004158.1	ENSG00000260664	-0.00390394	7.24458	-1.04461	0.299193	0.654624	-7.9735	-1.03817
In_SST	AC004158.1	ENSG00000260664	0.00351328	5.4201	1.09158	0.27836	0.637053	-7.79989	1.08401
In_PVALB_Ba	AC004158.1	ENSG00000260664	-0.00530541	4.94585	-1.75166	0.0832494	0.378016	-6.88981	-1.73214
Astro_PP	AC004158.1	ENSG00000260664	-0.00784004	5.57643	-1.28681	0.201718	0.557322	-7.16386	-1.27667
Astro_FB	AC004158.1	ENSG00000260664	-0.0126287	5.78377	-1.97805	0.0509651	0.300393	-5.90504	-1.95177
Exc_L2-3	AC004158.1	ENSG00000260664	0.0161092	5.38936	3.27229	0.0015362	0.0496408	-3.5854	3.16776
Exc_L5-6_1	AC004158.1	ENSG00000260664	0.000729798	6.58136	0.19407	0.846617	0.952166	-8.13173	0.193436
Exc_L4-6_3	AC004158.1	ENSG00000260664	0.0254262	3.62284	3.826	0.000245184	0.0175649	-1.09015	3.66724
In_VIP	AC004158.1	ENSG00000260664	-0.00198325	5.74866	-0.877266	0.382913	0.721203	-8.23441	-0.872542
Oligodendrocyte	AC004158.1	ENSG00000260664	-0.00153793	7.70832	-0.367398	0.7143	0.901096	-8.36579	-0.366087
In_VIP	AC004160.1	ENSG00000230333	-0.0022778	4.57127	-0.899988	0.371007	0.712632	-7.97588	-0.894588
Exc_L4-6_2	AC004160.1	ENSG00000230333	-0.00227747	2.82106	-0.455479	0.649882	0.873531	-7.82813	-0.453926
In_RELN	AC004160.1	ENSG00000230333	-0.00498151	4.14042	-1.36543	0.175441	0.525703	-7.14033	-1.35493
Exc_L4-6_1	AC004160.1	ENSG00000230333	0.00221838	2.38831	0.409956	0.68283	0.887946	-7.80616	0.408605
In_SST	AC004160.1	ENSG00000230333	-0.00286882	3.80527	-0.763623	0.44726	0.765149	-7.7507	-0.759991
In_PVALB_Ba	AC004160.1	ENSG00000230333	0.00233878	3.8256	0.612371	0.541841	0.821432	-7.9552	0.610031
OPC	AC004160.1	ENSG00000230333	-0.00628942	5.29605	-0.989686	0.325001	0.675923	-7.73058	-0.984233
Exc_L2-3	AC004160.1	ENSG00000230333	-0.00481744	3.70911	-1.12482	0.264019	0.622981	-7.82073	-1.11694
Exc_L4-6_3	AC004160.1	ENSG00000230333	-0.00593517	4.05085	-0.887995	0.377178	0.717206	-7.56138	-0.883108
Exc_L2-3	AC004221.1	ENSG00000267778	-0.00410721	-0.373826	-0.868977	0.38752	0.724182	-7.39095	-0.864124
Exc_L2-3	AC004231.1	ENSG00000234477	0.0111584	0.159222	2.36993	0.0202224	0.192962	-5.05135	2.3222
Exc_L2-3	AC004233.1	ENSG00000262362	-7.61878e-05	0.409814	-0.0120432	0.990422	0.997294	-7.82187	-0.0120042
Exc_L2-3	AC004233.2	ENSG00000272079	-0.00991684	0.269872	-2.21337	0.0298405	0.232768	-5.38936	-2.1722
Exc_L2-3	AC004241.1	ENSG00000257433	-0.00150624	0.40958	-0.335212	0.738362	0.911169	-7.76548	-0.334023
Exc_L2-3	AC004253.1	ENSG00000263990	-0.00520037	2.42578	-1.2412	0.218611	0.576478	-7.47374	-1.23023
Exc_L2-3	AC004448.2	ENSG00000235979	0.00256703	0.654642	0.536598	0.593126	0.846849	-7.7219	0.534312
Exc_L2-3	AC004464.1	ENSG00000287027	0.0128378	0.202609	2.43845	0.0170427	0.177165	-4.87939	2.38579
Exc_L2-3	AC004470.1	ENSG00000237019	-0.00611908	1.40764	-1.08759	0.280292	0.638728	-7.45511	-1.07966
Exc_L2-3	AC004477.1	ENSG00000263412	0.000770851	0.202934	0.173706	0.862574	0.957726	-7.80294	0.173099
Exc_L2-3	AC004485.1	ENSG00000228944	-0.00405191	0.980478	-0.723966	0.471049	0.78012	-7.6305	-0.720773
In_VIP	AC004485.1	ENSG00000228944	0.00416535	3.82292	0.966848	0.336383	0.68495	-7.68444	0.961337
Exc_L2-3	AC004494.1	ENSG00000262312	0.00372954	1.15778	0.974123	0.333165	0.682477	-7.41826	0.967759
Exc_L2-3	AC004522.3	ENSG00000237640	-0.00512857	2.57342	-1.82664	0.0720067	0.353912	-6.5107	-1.79908
Exc_L4-6_1	AC004522.3	ENSG00000237640	0.000852717	2.49252	0.206559	0.836877	0.948304	-7.86314	0.20589
Exc_L4-6_2	AC004522.3	ENSG00000237640	0.00226923	2.43057	0.502491	0.616684	0.858383	-7.71307	0.500555
OPC	AC004540.1	ENSG00000214870	-0.0020153	5.8902	-0.409796	0.682999	0.888007	-8.25215	-0.408374
In_RELN	AC004540.1	ENSG00000214870	0.00425147	5.45249	0.814967	0.417188	0.744982	-8.04125	0.81131
In_SST	AC004540.1	ENSG00000214870	0.00656923	4.79475	1.21408	0.227877	0.586389	-7.52964	1.20585
Exc_L2-3	AC004540.1	ENSG00000214870	0.00713412	4.83772	1.48998	0.139882	0.476039	-7.52708	1.47623
In_VIP	AC004540.1	ENSG00000214870	0.00716846	5.62838	1.67737	0.0969292	0.404653	-7.2059	1.65993
Exc_L4-6_2	AC004540.1	ENSG00000214870	0.00576636	5.33712	1.26188	0.210311	0.56717	-7.71414	1.25271
Astro_PP	AC004540.1	ENSG00000214870	-0.010597	4.07333	-1.93367	0.0566833	0.31615	-5.96391	-1.90575
Exc_L4-6_1	AC004540.1	ENSG00000214870	0.0064081	5.00677	1.36093	0.176993	0.527482	-7.58287	1.35007
Exc_L4-6_3	AC004540.1	ENSG00000214870	0.00805367	4.82426	1.56011	0.12234	0.448617	-6.90784	1.54503
Exc_L3-5	AC004540.1	ENSG00000214870	6.17434e-05	5.55379	0.0131139	0.989565	0.997088	-8.23167	0.0130784
In_PVALB_Ba	AC004540.1	ENSG00000214870	0.00762683	4.19929	1.28024	0.203761	0.559869	-7.40299	1.27091
Exc_L2-3	AC004584.3	ENSG00000263120	0.00287099	0.804736	0.616677	0.539312	0.819924	-7.64562	0.613854
Exc_L2-3	AC004594.1	ENSG00000240499	0.00692872	4.19797	1.52545	0.131658	0.463505	-7.37335	1.50759
Exc_L4-6_3	AC004594.1	ENSG00000240499	0.0098248	5.11838	1.92842	0.0580189	0.319934	-6.35297	1.89556
Exc_L4-6_1	AC004594.1	ENSG00000240499	0.00741141	5.22495	2.02662	0.0465148	0.287754	-6.50079	1.99069
Exc_L4-6_2	AC004594.1	ENSG00000240499	-0.0025771	4.03616	-0.596747	0.552582	0.826589	-8.09895	-0.593895
Exc_L2-3	AC004596.1	ENSG00000267394	-0.00101276	-0.326699	-0.207605	0.836112	0.94801	-7.72305	-0.206869
Oligodendrocyte	AC004690.2	ENSG00000241345	-0.0125285	6.25204	-2.40542	0.0184434	0.184086	-5.49597	-2.35659
Exc_L2-3	AC004702.1	ENSG00000263494	0.00639171	0.960083	1.51735	0.13339	0.465938	-6.72569	1.50087
Exc_L2-3	AC004706.3	ENSG00000282936	-0.00221784	0.688554	-0.605252	0.546911	0.823729	-7.65365	-0.602396
Exc_L4-6_1	AC004784.1	ENSG00000282943	-0.00428958	5.02275	-1.15666	0.250939	0.610575	-7.80789	-1.14807
In_VIP	AC004784.1	ENSG00000282943	-0.00415035	4.22494	-1.14282	0.256115	0.615516	-7.61097	-1.13562
In_RELN	AC004784.1	ENSG00000282943	-0.00653205	5.21834	-1.95665	0.05369	0.308179	-6.40784	-1.92933
Exc_L5-6_1	AC004784.1	ENSG00000282943	-0.00844451	5.058	-1.57095	0.120175	0.445418	-6.67197	-1.55404
In_SST	AC004784.1	ENSG00000282943	0.00200829	3.68091	0.502452	0.616716	0.858414	-7.82368	0.50051
Exc_L4-6_3	AC004784.1	ENSG00000282943	-0.00097045	4.85221	-0.256667	0.798115	0.934415	-8.05596	-0.255787
Exc_L2-3	AC004784.1	ENSG00000282943	-0.00389238	4.25063	-1.44286	0.153216	0.495974	-7.48329	-1.42826
In_LAMP5_1	AC004784.1	ENSG00000282943	-0.00328878	5.47228	-0.701417	0.484991	0.788258	-7.84712	-0.698298
Exc_L4-6_2	AC004784.1	ENSG00000282943	-0.00264659	5.23811	-1.03958	0.301801	0.656928	-7.91248	-1.03258
Exc_L3-5	AC004784.1	ENSG00000282943	-0.0031454	4.62178	-0.683443	0.496109	0.794673	-7.78293	-0.680625
In_PVALB_Ba	AC004784.1	ENSG00000282943	-0.0031053	2.76515	-0.646992	0.519527	0.808308	-7.6505	-0.644074
Exc_L2-3	AC004797.1	ENSG00000177369	0.00197102	1.96663	0.579866	0.563803	0.832179	-7.96561	0.577202
Exc_L2-3	AC004803.1	ENSG00000250132	-0.00037045	1.3309	-0.169787	0.86565	0.958796	-7.95354	-0.169186
Exc_L2-3	AC004812.2	ENSG00000277283	-0.00241753	1.5094	-0.757618	0.451078	0.767287	-7.71794	-0.753619
Exc_L2-3	AC004816.1	ENSG00000259153	-0.00151019	2.61463	-0.919082	0.361013	0.704677	-7.78396	-0.913437
In_PVALB_Ba	AC004816.1	ENSG00000259153	-0.00110439	2.79361	-0.307597	0.759195	0.919181	-7.82372	-0.306538
Exc_L4-6_1	AC004816.1	ENSG00000259153	-0.000395937	2.72393	-0.110453	0.912325	0.974159	-7.93933	-0.110106
Exc_L4-6_2	AC004816.1	ENSG00000259153	0.00329152	2.41855	0.829529	0.409041	0.739665	-7.51145	0.825582
In_VIP	AC004816.1	ENSG00000259153	-0.00695372	2.49578	-1.70314	0.0919611	0.395617	-6.41903	-1.68514
Exc_L4-6_2	AC004817.1	ENSG00000258517	0.00204809	2.65141	0.447023	0.656106	0.876232	-7.77952	0.445296
Exc_L2-3	AC004817.1	ENSG00000258517	-0.000535338	2.68553	-0.16618	0.868459	0.959661	-8.21396	-0.165616
Exc_L2-3	AC004817.4	ENSG00000269945	-0.00180772	2.31994	-0.602402	0.548743	0.824505	-7.93279	-0.599645
Exc_L4-6_2	AC004817.5	ENSG00000286423	0.00487561	3.09466	0.979502	0.330339	0.680426	-7.50952	0.973432
Exc_L2-3	AC004817.5	ENSG00000286423	-0.00553975	3.61985	-1.68648	0.0958182	0.402438	-7.00009	-1.66547
Exc_L4-6_3	AC004817.5	ENSG00000286423	0.00390551	3.54355	0.63156	0.529572	0.814049	-7.65681	0.62866
Exc_L2-3	AC004828.1	ENSG00000258871	-0.00399906	0.914572	-1.27256	0.207179	0.563879	-7.07732	-1.26136
Exc_L2-3	AC004828.2	ENSG00000286333	-0.00427494	1.21013	-1.50157	0.137579	0.47246	-6.83403	-1.48487
Exc_L2-3	AC004834.1	ENSG00000284523	0.00164033	2.11667	0.651817	0.516553	0.806781	-7.86781	0.648668
Exc_L4-6_1	AC004834.1	ENSG00000284523	0.00516333	2.01872	1.01789	0.311867	0.665429	-7.29311	1.01131
Exc_L2-3	AC004837.4	ENSG00000287584	0.000215899	1.07722	0.052026	0.958647	0.988369	-7.94076	0.0518515
Exc_L2-3	AC004839.2	ENSG00000272854	0.00306974	0.537008	0.889903	0.376534	0.716734	-7.47665	0.8843
In_RELN	AC004852.2	ENSG00000278254	-0.0126437	3.77203	-2.20539	0.0299129	0.232942	-5.61574	-2.17124
In_VIP	AC004852.2	ENSG00000278254	-0.0037517	4.01124	-0.830908	0.408204	0.739082	-7.87734	-0.827057
Exc_L2-3	AC004852.2	ENSG00000278254	-0.00824762	0.72805	-1.0051	0.317946	0.669956	-7.35592	-0.998687
OPC	AC004852.2	ENSG00000278254	-0.000112122	9.77366	-0.0429562	0.965842	0.990312	-8.50747	-0.0428239
In_SST	AC004852.2	ENSG00000278254	-0.0032501	3.7218	-0.55506	0.580224	0.840197	-7.87708	-0.553058
In_RELN	AC004862.1	ENSG00000232667	0.00106142	5.19281	0.213744	0.831266	0.946321	-8.27806	0.213078
In_VIP	AC004862.1	ENSG00000232667	0.00414654	3.48801	0.88264	0.379761	0.719147	-7.7054	0.878338
Exc_L2-3	AC004865.2	ENSG00000239636	0.00691185	0.731446	1.71144	0.0910852	0.393927	-6.40183	1.6897
Exc_L2-3	AC004917.1	ENSG00000243797	-0.00111197	0.247827	-0.185914	0.852997	0.954237	-7.76477	-0.185296
Oligodendrocyte	AC004918.1	ENSG00000244701	0.00340343	4.1789	0.72758	0.468913	0.778888	-7.7492	0.724248
Exc_L2-3	AC004918.1	ENSG00000244701	-0.00152038	2.35446	-0.519182	0.605168	0.852694	-8.03178	-0.516983
Exc_L4-6_2	AC004918.1	ENSG00000244701	0.00535162	2.48853	1.14367	0.256214	0.615627	-7.19725	1.13539
Exc_L4-6_1	AC004918.1	ENSG00000244701	-0.000517588	2.17026	-0.125979	0.900061	0.969822	-7.84243	-0.125584
Exc_L2-3	AC004918.4	ENSG00000270157	0.00992902	-0.319522	2.37392	0.0201776	0.192741	-5.00931	2.32303
Exc_L2-3	AC004943.2	ENSG00000259768	-0.00380888	2.54054	-1.48511	0.141652	0.478832	-7.0956	-1.46967
Oligodendrocyte	AC004943.2	ENSG00000259768	-0.0040109	4.00226	-1.00841	0.316326	0.668776	-7.44377	-1.00204
Exc_L4-6_1	AC004943.2	ENSG00000259768	0.00275859	3.02182	0.666083	0.507231	0.801281	-7.79057	0.663155
Exc_L4-6_2	AC004943.2	ENSG00000259768	-0.00155667	3.1245	-0.431153	0.667505	0.8812	-7.87032	-0.429574
In_RELN	AC004943.2	ENSG00000259768	-0.000779858	3.81684	-0.18663	0.85236	0.954002	-7.97362	-0.186108
OPC	AC004943.2	ENSG00000259768	0.00224369	4.28785	0.751536	0.45446	0.769709	-7.69426	0.748
Astro_PP	AC004943.2	ENSG00000259768	0.000406194	4.2222	0.0810533	0.935582	0.980995	-7.82226	0.0808244
In_PVALB_Ba	AC004943.2	ENSG00000259768	0.00239525	2.74242	0.490415	0.625155	0.86203	-7.74568	0.488557
In_VIP	AC004943.2	ENSG00000259768	0.00574057	3.44129	1.70446	0.0917542	0.395202	-6.61039	1.68622
In_PVALB_Ba	AC004946.1	ENSG00000233417	-0.00324244	4.71901	-0.464107	0.643698	0.870792	-8.22726	-0.462534
Exc_L2-3	AC004946.1	ENSG00000233417	-0.000425939	1.98147	-0.0546348	0.956556	0.987734	-8.0823	-0.054476
Exc_L2-3	AC004949.1	ENSG00000283117	0.00557076	1.4631	1.24874	0.215473	0.573144	-7.19315	1.23866
In_PVALB_Ba	AC004951.1	ENSG00000228434	0.00601823	3.65053	1.47975	0.143084	0.481013	-6.9268	1.4644
Exc_L4-6_2	AC004951.1	ENSG00000228434	-0.00213733	3.64859	-0.575283	0.566802	0.833596	-7.87139	-0.572767
Astro_PP	AC004951.1	ENSG00000228434	-0.00698255	4.56927	-1.3996	0.165651	0.51234	-6.8646	-1.38631
Exc_L4-6_1	AC004951.1	ENSG00000228434	-0.00265077	3.72906	-0.811436	0.419699	0.746682	-7.81084	-0.806943
In_RELN	AC004951.1	ENSG00000228434	0.00284479	3.74234	0.646298	0.519907	0.808434	-7.71446	0.643489
Exc_L4-6_3	AC004951.1	ENSG00000228434	-0.000541564	3.84625	-0.119187	0.905444	0.971635	-7.86029	-0.118787
In_VIP	AC004951.1	ENSG00000228434	0.000375607	3.63087	0.0977799	0.922359	0.977048	-8.04	0.097463
Oligodendrocyte	AC004951.1	ENSG00000228434	-0.00521322	4.12593	-1.42937	0.156938	0.500953	-6.89766	-1.41545
In_SST	AC004951.1	ENSG00000228434	-0.00566711	3.89293	-1.68182	0.0966532	0.404168	-6.57398	-1.6613
Exc_L2-3	AC004951.1	ENSG00000228434	0.000474814	3.91296	0.151931	0.879663	0.96339	-8.41764	0.151397
OPC	AC004951.1	ENSG00000228434	-0.00103383	3.85916	-0.254693	0.799645	0.934843	-7.83089	-0.253806
Exc_L2-3	AC004974.1	ENSG00000285612	-0.0041631	0.611312	-1.17238	0.244874	0.604374	-7.1963	-1.16289
Exc_L2-3	AC004982.1	ENSG00000272732	0.00429756	0.783835	1.22595	0.224021	0.582466	-7.09168	1.2159
Exc_L4-6_2	AC004982.2	ENSG00000272894	0.00324266	2.48208	0.667138	0.506425	0.800796	-7.66042	0.664414
Exc_L4-6_1	AC004982.2	ENSG00000272894	0.000329539	2.3158	0.0727205	0.942193	0.982954	-7.89774	0.0725142
In_PVALB_Ba	AC004982.2	ENSG00000272894	-0.00193669	3.18373	-0.554253	0.580785	0.84046	-7.84872	-0.552239
Astro_PP	AC004982.2	ENSG00000272894	0.000192204	3.53182	0.0347774	0.972336	0.992345	-7.76386	0.0346782
Exc_L2-3	AC004982.2	ENSG00000272894	0.00553207	2.40125	1.93528	0.0566503	0.316132	-6.32745	1.906
Astro_PP	AC005009.2	ENSG00000233073	-0.0146463	3.9435	-2.08421	0.0400553	0.26759	-5.69493	-2.05318
In_VIP	AC005009.2	ENSG00000233073	0.0012225	4.32933	0.458723	0.647529	0.872669	-8.18603	0.457198
In_PVALB_Ba	AC005009.2	ENSG00000233073	0.00197813	5.34348	0.877617	0.382713	0.721054	-8.08482	0.872909
In_SST	AC005009.2	ENSG00000233073	0.000488881	4.1401	0.148895	0.882006	0.964239	-8.06593	0.148427
Exc_L4-6_1	AC005009.2	ENSG00000233073	0.00206488	3.67949	0.712531	0.478469	0.784214	-7.97479	0.708767
Exc_L4-6_2	AC005009.2	ENSG00000233073	-0.00612052	3.73415	-1.74317	0.0852483	0.38207	-6.67534	-1.72101
In_LAMP5_1	AC005009.2	ENSG00000233073	0.000199232	5.69369	0.0610676	0.951444	0.986195	-8.16794	0.0608931
In_LAMP5_2	AC005009.2	ENSG00000233073	0.000506893	5.81773	0.141678	0.887634	0.966169	-7.97975	0.141299
In_RELN	AC005009.2	ENSG00000233073	0.00191263	4.76722	0.647289	0.519051	0.807996	-7.99759	0.644809
Exc_L2-3	AC005009.2	ENSG00000233073	-0.000718597	3.45445	-0.285876	0.775785	0.925807	-8.36275	-0.284816
In_PVALB_Ch	AC005009.2	ENSG00000233073	0.000868601	5.48029	0.233489	0.815876	0.94092	-7.92262	0.232852
Exc_L2-3	AC005014.2	ENSG00000272361	-0.00601868	0.373418	-1.4144	0.161436	0.506526	-6.80414	-1.40026
Exc_L2-3	AC005014.4	ENSG00000287799	-0.00407298	0.952819	-0.867712	0.388665	0.725009	-7.58689	-0.862041
Exc_L2-3	AC005034.6	ENSG00000286045	-0.00368083	-0.258173	-0.879625	0.381765	0.720505	-7.38347	-0.874649
OPC	AC005037.1	ENSG00000183308	0.00297099	3.91145	0.823567	0.412616	0.741891	-7.57623	0.819299
In_RELN	AC005037.1	ENSG00000183308	0.00214933	3.4757	0.591304	0.55596	0.828277	-7.75327	0.588853
In_VIP	AC005037.1	ENSG00000183308	0.00218213	3.46967	0.676108	0.500917	0.797783	-7.85633	0.673047
Exc_L2-3	AC005037.1	ENSG00000183308	0.00116154	3.54499	0.531613	0.5966	0.848467	-8.28009	0.529296
Exc_L4-6_2	AC005037.1	ENSG00000183308	0.00413234	3.61065	1.34139	0.183736	0.536259	-7.21071	1.32934
Oligodendrocyte	AC005037.1	ENSG00000183308	-0.000949019	3.74443	-0.215713	0.829752	0.945858	-7.90424	-0.21502
In_SST	AC005037.1	ENSG00000183308	-0.00156842	3.44147	-0.40238	0.688536	0.890609	-7.90804	-0.400842
In_PVALB_Ba	AC005037.1	ENSG00000183308	0.007305	3.42291	2.3352	0.0221641	0.201486	-5.38444	2.28754
Astro_PP	AC005037.1	ENSG00000183308	0.000653591	3.65756	0.149527	0.881478	0.964073	-7.75177	0.149096
Exc_L4-6_1	AC005037.1	ENSG00000183308	0.00862074	3.26343	2.64011	0.00999931	0.135877	-4.7381	2.57585
Exc_L2-3	AC005041.4	ENSG00000286623	-0.00772472	-0.211402	-1.62655	0.107917	0.424698	-6.45598	-1.60763
Exc_L2-3	AC005041.5	ENSG00000286883	0.0018114	1.5295	0.510896	0.610958	0.855598	-7.86705	0.508706
Exc_L2-3	AC005052.2	ENSG00000286366	0.0036849	0.635136	1.18216	0.24097	0.600234	-7.11154	1.17257
Exc_L3-5	AC005062.1	ENSG00000243004	-0.000371906	6.38871	-0.125201	0.900637	0.970015	-8.37242	-0.124856
In_RELN	AC005062.1	ENSG00000243004	-0.00107744	4.16589	-0.247367	0.805212	0.936994	-8.05226	-0.246608
Exc_L4-6_3	AC005062.1	ENSG00000243004	-0.00782172	3.52893	-1.56013	0.122337	0.448617	-6.65616	-1.54504
Exc_L4-6_2	AC005062.1	ENSG00000243004	-0.00772808	2.6248	-1.07306	0.286403	0.644046	-7.30101	-1.06605
In_VIP	AC005062.1	ENSG00000243004	-0.00365555	4.37906	-1.30958	0.193641	0.54824	-7.45876	-1.29988
Exc_L2-3	AC005062.1	ENSG00000243004	-0.00691701	4.47553	-1.97577	0.0513827	0.301653	-6.65642	-1.94827
In_RELN	AC005064.1	ENSG00000234715	-0.0124914	5.02354	-2.61174	0.0106331	0.139783	-5.02574	-2.55453
Exc_L2-3	AC005070.3	ENSG00000272918	-0.00581207	2.2321	-2.66236	0.00957805	0.133124	-4.73566	-2.5907
Exc_L4-6_2	AC005070.3	ENSG00000272918	0.00167209	2.48097	0.445238	0.657394	0.876846	-7.76432	0.443514
Exc_L4-6_1	AC005070.3	ENSG00000272918	0.00210787	2.32674	0.49251	0.623588	0.861356	-7.7797	0.490772
Exc_L2-3	AC005072.1	ENSG00000272219	0.00506075	0.536049	1.23957	0.21907	0.576969	-7.02937	1.229
Exc_L4-6_2	AC005081.1	ENSG00000287815	0.00964906	2.81689	3.03775	0.00326582	0.0753209	-3.50442	2.94154
Exc_L2-3	AC005081.1	ENSG00000287815	0.00173599	2.68774	0.777597	0.439344	0.759912	-7.9338	0.773301
Exc_L4-6_1	AC005081.1	ENSG00000287815	0.00318565	2.9207	0.963011	0.338573	0.686833	-7.53488	0.956989
In_PVALB_Ba	AC005081.1	ENSG00000287815	0.00281137	3.03927	0.850541	0.397781	0.731581	-7.55798	0.845591
Exc_L2-3	AC005089.1	ENSG00000274080	0.0105524	1.28937	2.90788	0.0047975	0.0923384	-3.86841	2.82033
Exc_L2-3	AC005154.4	ENSG00000264520	-0.00518979	-0.257995	-1.15625	0.251188	0.610843	-7.09043	-1.14747
Exc_L4-6_2	AC005162.3	ENSG00000272568	0.00736049	3.33157	0.970347	0.334784	0.683823	-7.5595	0.964523
Exc_L4-6_3	AC005162.3	ENSG00000272568	0.0020426	6.0287	0.689098	0.492865	0.792793	-8.0616	0.685759
Astro_PP	AC005162.3	ENSG00000272568	-0.00553643	5.99079	-0.955669	0.342063	0.689891	-7.56858	-0.950097
OPC	AC005162.3	ENSG00000272568	-0.0125075	3.81882	-2.18842	0.0312368	0.238082	-5.54167	-2.15404
In_VIP	AC005162.3	ENSG00000272568	-0.0107793	4.49267	-2.55906	0.0123196	0.150959	-5.13795	-2.50286
Exc_L4-6_1	AC005162.3	ENSG00000272568	0.0070661	2.79569	1.18492	0.239223	0.598576	-7.29323	1.17693
Exc_L2-3	AC005162.3	ENSG00000272568	-0.00396383	5.30685	-0.806009	0.422728	0.748832	-8.34604	-0.801698
Exc_L5-6_HTR2C	AC005162.3	ENSG00000272568	-0.00800048	5.75387	-1.90597	0.0596639	0.324086	-6.09049	-1.88327
Exc_L4-6_2	AC005165.1	ENSG00000223561	-0.0140682	3.67889	-2.31515	0.0231908	0.206083	-5.47473	-2.27028
Exc_L4-6_1	AC005165.1	ENSG00000223561	0.00823563	2.31159	1.25542	0.212632	0.569898	-7.08529	1.24636
In_VIP	AC005165.1	ENSG00000223561	0.0021021	4.4846	0.548884	0.584432	0.842386	-8.18529	0.546923
Exc_L2-3	AC005165.1	ENSG00000223561	-0.00936052	3.42365	-2.46172	0.0160782	0.172182	-5.43698	-2.40714
Microglia	AC005165.1	ENSG00000223561	-0.00256091	5.61082	-0.365515	0.715739	0.901564	-7.74531	-0.364159
Exc_L4-6_2	AC005224.2	ENSG00000266378	-0.00634213	2.53579	-1.4938	0.139152	0.474804	-6.73997	-1.47896
Exc_L5-6_HTR2C	AC005225.2	ENSG00000258603	0.0102253	5.80074	2.13361	0.0356924	0.253779	-5.63348	2.10041
In_LAMP5_1	AC005225.2	ENSG00000258603	0.00286545	5.80677	0.833203	0.40712	0.738319	-7.82783	0.828972
In_VIP	AC005225.2	ENSG00000258603	0.00571694	5.73743	2.05516	0.0431862	0.277397	-6.51757	2.0219
Exc_L4-6_3	AC005225.2	ENSG00000258603	0.00709911	5.27214	2.17891	0.0324537	0.242277	-5.83615	2.13878
Exc_L2-3	AC005225.2	ENSG00000258603	0.00927937	5.3487	3.72089	0.000383862	0.0227132	-2.24186	3.55094
Exc_L4-6_2	AC005225.2	ENSG00000258603	0.00761979	5.65743	3.01279	0.00350108	0.0784155	-4.18602	2.91993
Exc_L5-6_1	AC005225.2	ENSG00000258603	0.00264832	5.34953	0.616905	0.539141	0.819817	-7.75414	0.614113
In_PVALB_Ba	AC005225.2	ENSG00000258603	0.00492875	5.82083	1.4859	0.141374	0.478263	-7.44641	1.47069
In_LAMP5_2	AC005225.2	ENSG00000258603	0.00674126	6.02892	1.59198	0.115157	0.437111	-6.75645	1.57543
In_SST	AC005225.2	ENSG00000258603	0.000336988	5.83913	0.119859	0.904907	0.9715	-8.4656	0.119465
In_RELN	AC005225.2	ENSG00000258603	0.00401893	6.11954	1.46939	0.145617	0.484851	-7.40773	1.45519
Astro_FB	AC005225.2	ENSG00000258603	-0.000214271	6.4536	-0.0514524	0.959093	0.988401	-7.89169	-0.0512922
Exc_L3-5	AC005225.2	ENSG00000258603	0.0100216	5.09722	2.78279	0.00667158	0.110252	-4.34408	2.71281
OPC	AC005225.2	ENSG00000258603	0.00608372	4.64826	1.42464	0.158136	0.502482	-7.02196	1.41137
Astro_PP	AC005225.2	ENSG00000258603	-0.000382499	6.59587	-0.106326	0.915596	0.975193	-8.05226	-0.105983
Exc_L4-6_2	AC005225.3	ENSG00000258695	0.00419483	2.40385	1.10199	0.273457	0.63223	-7.24173	1.09514
Exc_L2-3	AC005225.3	ENSG00000258695	0.00720666	1.95915	2.78051	0.00682168	0.111698	-4.34292	2.70543
Exc_L2-3	AC005237.1	ENSG00000225521	0.00282925	3.2478	0.956612	0.341801	0.689665	-7.90912	0.950613
Exc_L4-6_2	AC005237.1	ENSG00000225521	0.00493792	3.25483	1.39065	0.168215	0.515804	-7.06897	1.37796
Exc_L4-6_1	AC005237.1	ENSG00000225521	0.00995614	2.54643	1.81073	0.073941	0.358491	-6.29538	1.78698
Exc_L2-3	AC005253.1	ENSG00000268030	-0.00249972	0.792768	-0.730678	0.467324	0.77788	-7.60387	-0.72684
Exc_L2-3	AC005261.1	ENSG00000268205	-0.00170773	5.33785	-1.29202	0.200467	0.555738	-7.81769	-1.28022
In_PVALB_Ba	AC005261.1	ENSG00000268205	-0.00261049	5.22023	-1.31812	0.191266	0.545401	-7.58212	-1.30684
In_SST	AC005261.1	ENSG00000268205	-0.00153434	5.09846	-0.714173	0.477174	0.783451	-8.08312	-0.710855
Exc_L4-6_2	AC005261.1	ENSG00000268205	-0.00147399	5.29898	-0.845913	0.400197	0.73315	-8.11872	-0.841269
OPC	AC005261.1	ENSG00000268205	0.000804535	5.24587	0.327647	0.743988	0.913267	-8.15641	0.326576
Oligodendrocyte	AC005261.1	ENSG00000268205	0.00479811	5.82347	1.70115	0.0924131	0.396396	-6.83713	1.6828
Exc_L5-6_1	AC005261.1	ENSG00000268205	-8.69644e-05	5.26887	-0.0258081	0.979475	0.993972	-7.95256	-0.0257276
Exc_L3-5	AC005261.1	ENSG00000268205	0.00262212	5.23235	1.01965	0.31093	0.664616	-7.61878	1.01327
In_PVALB_Ch	AC005261.1	ENSG00000268205	-0.00568902	5.24825	-1.21594	0.226973	0.585395	-7.18036	-1.20819
In_LAMP5_2	AC005261.1	ENSG00000268205	0.00282872	5.07438	0.703512	0.483617	0.787355	-7.62804	0.700497
In_LAMP5_1	AC005261.1	ENSG00000268205	-0.00194766	5.17548	-0.543071	0.588493	0.844653	-7.90601	-0.541021
In_VIP	AC005261.1	ENSG00000268205	-0.00420593	5.08643	-2.26285	0.0263968	0.219455	-5.96278	-2.22032
Astro_FB	AC005261.1	ENSG00000268205	-0.000426048	5.50874	-0.0891801	0.929155	0.979204	-7.79202	-0.0889086
Exc_L4-6_3	AC005261.1	ENSG00000268205	0.000979409	5.28584	0.409268	0.683468	0.888247	-8.09804	0.407735
Exc_L4-6_1	AC005261.1	ENSG00000268205	-0.00130222	5.08235	-0.750479	0.455315	0.770249	-8.20649	-0.746583
Astro_PP	AC005261.1	ENSG00000268205	0.00114942	5.47033	0.246058	0.80625	0.937419	-7.94555	0.245267
In_RELN	AC005261.1	ENSG00000268205	-0.00388001	4.97414	-1.53405	0.128741	0.458738	-7.08702	-1.51909
Exc_L2-3	AC005280.1	ENSG00000251393	-0.0021521	0.259313	-0.431471	0.667205	0.881037	-7.70849	-0.429987
Exc_L2-3	AC005288.1	ENSG00000266469	0.00957986	0.180212	2.24219	0.0278464	0.225311	-5.33373	2.19944
Exc_L2-3	AC005306.1	ENSG00000267283	-0.00101458	0.19936	-0.144818	0.8852	0.965248	-7.79585	-0.144381
Exc_L2-3	AC005323.2	ENSG00000272736	-0.0118598	1.5784	-2.46349	0.0157489	0.170608	-5.05342	-2.41468
Exc_L2-3	AC005332.2	ENSG00000267731	-0.00386705	0.234335	-0.824241	0.412311	0.741668	-7.45485	-0.819833
Exc_L2-3	AC005332.3	ENSG00000274561	0.00302434	0.582295	0.775221	0.440589	0.760787	-7.52633	0.771199
Astro_PP	AC005332.4	ENSG00000274712	-0.00329814	4.30417	-0.659136	0.511693	0.803889	-7.62941	-0.656204
Exc_L2-3	AC005332.4	ENSG00000274712	0.000551048	1.93887	0.206445	0.836998	0.948361	-8.05215	0.205735
Exc_L2-3	AC005332.5	ENSG00000277476	0.00691444	0.933519	2.31209	0.0235432	0.207635	-5.26375	2.2645
Astro_PP	AC005332.6	ENSG00000278730	-0.00456951	4.14285	-1.0157	0.312522	0.665886	-7.3099	-1.00994
Exc_L4-6_2	AC005332.6	ENSG00000278730	0.00817193	3.08765	2.70164	0.00841587	0.124286	-4.42806	2.63491
In_RELN	AC005332.6	ENSG00000278730	-0.000365499	3.37208	-0.0895563	0.928853	0.979162	-7.86786	-0.0892886
Oligodendrocyte	AC005332.6	ENSG00000278730	-0.00332544	4.00058	-0.764636	0.446724	0.764854	-7.66306	-0.760889
Exc_L4-6_1	AC005332.6	ENSG00000278730	0.00478734	3.16019	1.78468	0.078105	0.367584	-6.47166	1.76179
In_PVALB_Ba	AC005332.6	ENSG00000278730	-0.0010971	3.2297	-0.367568	0.714187	0.901056	-7.89094	-0.366238
Exc_L2-3	AC005332.6	ENSG00000278730	0.00192781	2.88488	1.0951	0.277016	0.635823	-7.65787	1.08705
In_VIP	AC005332.6	ENSG00000278730	0.00634169	3.58672	2.31597	0.0230998	0.20574	-5.43764	2.27178
In_SST	AC005332.6	ENSG00000278730	0.00469893	3.69552	1.38878	0.168695	0.516515	-7.00723	1.37641
Exc_L2-3	AC005332.7	ENSG00000278740	-0.00430065	0.229465	-0.937586	0.351385	0.697474	-7.34907	-0.931907
In_PVALB_Ba	AC005355.1	ENSG00000250994	0.00579136	2.71981	1.22241	0.22517	0.583555	-7.09351	1.21289
Exc_L2-3	AC005355.1	ENSG00000250994	0.00501456	1.75665	1.07788	0.284554	0.642503	-7.4392	1.07014
Exc_L2-3	AC005363.2	ENSG00000277602	0.00329193	0.0410108	0.705238	0.48283	0.786825	-7.557	0.701759
Exc_L2-3	AC005393.1	ENSG00000276445	-0.00797186	0.477036	-2.15862	0.0340554	0.247707	-5.53133	-2.11942
Exc_L2-3	AC005394.1	ENSG00000266893	0.000482428	0.615529	0.0695763	0.944715	0.983702	-7.84784	0.0693455
Exc_L4-6_1	AC005400.1	ENSG00000287249	0.00604355	4.18052	2.00826	0.0481485	0.292363	-6.32975	1.97606
Exc_L3-5	AC005400.1	ENSG00000287249	0.00756686	4.40362	1.93828	0.056052	0.314756	-6.13461	1.91063
Exc_L2-3	AC005400.1	ENSG00000287249	-0.00161136	3.5284	-0.56455	0.574132	0.837147	-8.25542	-0.561977
Exc_L4-6_2	AC005400.1	ENSG00000287249	0.0047444	4.53304	1.72903	0.0878355	0.387351	-6.85372	1.70693
Exc_L5-6_HTR2C	AC005400.1	ENSG00000287249	0.00149719	5.35886	0.329714	0.742388	0.912755	-7.78864	0.328692
In_VIP	AC005410.2	ENSG00000266368	-0.00164741	2.67432	-0.42739	0.67021	0.88218	-7.77657	-0.42586
Exc_L4-6_2	AC005410.2	ENSG00000266368	-0.00134631	2.45703	-0.359159	0.720332	0.903634	-7.79426	-0.358015
Exc_L2-3	AC005410.2	ENSG00000266368	0.00202064	2.27435	0.836633	0.405503	0.737	-7.77781	0.831833
Exc_L4-6_1	AC005410.2	ENSG00000266368	-0.00125228	2.49942	-0.353447	0.724667	0.905598	-7.84535	-0.352228
In_PVALB_Ba	AC005410.2	ENSG00000266368	-0.00248925	2.66638	-0.537848	0.592022	0.846233	-7.72486	-0.535908
Exc_L2-3	AC005476.2	ENSG00000259146	-0.00125763	2.05109	-0.512547	0.609731	0.854945	-7.9568	-0.510458
Oligodendrocyte	AC005480.1	ENSG00000258891	0.0157092	3.80912	3.36482	0.00113356	0.042024	-2.583	3.25509
In_PVALB_Ba	AC005480.1	ENSG00000258891	0.00158512	3.55362	0.51671	0.606786	0.853634	-7.94396	0.514666
In_VIP	AC005480.1	ENSG00000258891	-0.00038527	3.73162	-0.129951	0.896923	0.968882	-8.13816	-0.12955
OPC	AC005480.1	ENSG00000258891	0.00442441	3.97727	1.19023	0.237101	0.596443	-7.21389	1.18226
Exc_L4-6_2	AC005480.1	ENSG00000258891	0.00395921	3.28266	1.19669	0.23485	0.594063	-7.34959	1.18796
In_RELN	AC005480.1	ENSG00000258891	-0.00182876	3.58754	-0.465665	0.642683	0.870378	-7.83756	-0.46395
Exc_L2-3	AC005480.1	ENSG00000258891	0.000194203	3.14379	0.0923103	0.926703	0.978477	-8.34711	0.0919935
Exc_L4-6_1	AC005480.1	ENSG00000258891	0.00769808	3.05526	2.14542	0.0349387	0.25083	-5.81576	2.10907
Astro_PP	AC005480.1	ENSG00000258891	0.00212377	3.75687	0.398638	0.69126	0.891764	-7.69775	0.397146
In_SST	AC005480.1	ENSG00000258891	0.00383111	3.63986	1.0122	0.314427	0.667236	-7.45765	1.00598
Exc_L2-3	AC005482.1	ENSG00000233423	-0.0269151	0.980713	-2.95562	0.00412317	0.085583	-3.73679	-2.86858
Exc_L2-3	AC005487.1	ENSG00000225647	0.00235435	0.708061	0.44226	0.659513	0.877745	-7.74868	0.440586
In_RELN	AC005498.3	ENSG00000269696	0.00613443	3.38307	1.60649	0.111884	0.431307	-6.62622	1.58978
Exc_L4-6_2	AC005498.3	ENSG00000269696	0.00552682	3.07147	1.42043	0.159349	0.503847	-6.97097	1.40726
In_PVALB_Ba	AC005498.3	ENSG00000269696	0.00700181	2.8803	1.96092	0.0533494	0.307231	-6.0013	1.93208
Exc_L4-6_1	AC005498.3	ENSG00000269696	0.00151054	2.74152	0.385794	0.700661	0.8958	-7.88153	0.384429
Exc_L2-3	AC005498.3	ENSG00000269696	0.00324366	2.5775	1.15276	0.252658	0.612185	-7.54066	1.14392
In_VIP	AC005498.3	ENSG00000269696	0.00426883	3.40836	1.19735	0.234301	0.593403	-7.33044	1.18935
In_SST	AC005498.3	ENSG00000269696	0.00189129	3.26671	0.488657	0.626434	0.862587	-7.7756	0.486753
Exc_L2-3	AC005518.1	ENSG00000230190	-0.00238428	0.0305442	-0.744279	0.459121	0.772801	-7.47753	-0.740294
Exc_L2-3	AC005520.5	ENSG00000273711	0.000893871	0.821483	0.209911	0.834311	0.947437	-7.86703	0.209175
Exc_L2-3	AC005523.1	ENSG00000268536	0.00561119	-0.279711	1.0845	0.281558	0.639863	-7.17968	1.07683
Exc_L2-3	AC005523.2	ENSG00000269604	-0.00290598	0.850209	-0.697612	0.487695	0.78978	-7.68735	-0.69398
Exc_L2-3	AC005532.1	ENSG00000230825	0.00036599	2.1575	0.0722598	0.942578	0.983042	-8.13821	0.0720302
Exc_L2-3	AC005534.1	ENSG00000224903	-0.00472281	0.165898	-1.20037	0.233734	0.592704	-7.06289	-1.1908
Exc_L3-5	AC005537.1	ENSG00000232006	0.00562693	5.66777	2.12429	0.0365251	0.256186	-6.00076	2.09103
In_PVALB_Ba	AC005537.1	ENSG00000232006	0.00496379	5.55229	2.29385	0.0245126	0.211472	-5.92414	2.249
Exc_L4-6_2	AC005537.1	ENSG00000232006	0.0073716	5.32617	2.67329	0.0090815	0.129366	-5.02038	2.60897
OPC	AC005537.1	ENSG00000232006	0.0062245	4.89592	1.9644	0.0525782	0.304961	-6.22932	1.93837
Exc_L4-6_3	AC005537.1	ENSG00000232006	0.00238903	5.37426	0.653654	0.515048	0.805741	-8.00167	0.650998
In_SST	AC005537.1	ENSG00000232006	0.000878845	4.59089	0.261205	0.794597	0.933413	-8.17888	0.260345
Exc_L5-6_HTR2C	AC005537.1	ENSG00000232006	0.00415881	5.69495	1.06477	0.289915	0.647011	-7.30135	1.05831
Exc_L5-6_1	AC005537.1	ENSG00000232006	-0.00220812	5.74281	-0.721355	0.472637	0.781	-7.76281	-0.718195
Exc_L2-3	AC005537.1	ENSG00000232006	0.00751292	5.12739	3.53524	0.00068626	0.0317172	-2.77509	3.39501
In_VIP	AC005537.1	ENSG00000232006	-0.000250235	4.15445	-0.0908962	0.927801	0.978867	-8.22804	-0.0906124
In_RELN	AC005537.1	ENSG00000232006	0.006088	4.33925	1.72017	0.0890812	0.38967	-6.62134	1.70026
Exc_L4-6_1	AC005537.1	ENSG00000232006	0.00467157	5.54656	2.16461	0.0334194	0.245549	-6.27818	2.12701
Exc_L4-6_3	AC005562.1	ENSG00000214719	0.00299458	4.46859	1.02138	0.309909	0.663797	-7.51209	1.01541
Exc_L4-6_2	AC005562.1	ENSG00000214719	0.0022925	4.43143	1.04946	0.296826	0.652703	-7.76564	1.04326
In_RELN	AC005562.1	ENSG00000214719	0.00189718	4.79537	0.766635	0.445254	0.763975	-7.93253	0.763352
Exc_L2-3	AC005562.1	ENSG00000214719	0.00332092	4.30975	1.93415	0.0568145	0.316582	-6.69849	1.90474
Astro_PP	AC005562.1	ENSG00000214719	-0.00152271	5.27784	-0.470139	0.639535	0.868835	-7.8415	-0.46835
OPC	AC005562.1	ENSG00000214719	-0.00306944	5.52425	-1.40988	0.162443	0.507911	-7.26476	-1.3969
Astro_FB	AC005562.1	ENSG00000214719	-0.00746623	5.37917	-1.79883	0.0753734	0.361376	-6.18987	-1.77819
In_SST	AC005562.1	ENSG00000214719	0.00657547	4.58597	2.51381	0.0137164	0.159439	-5.11968	2.4646
Exc_L4-6_1	AC005562.1	ENSG00000214719	0.00500585	4.53894	2.5677	0.0120726	0.149499	-5.19296	2.51001
Exc_L5-6_1	AC005562.1	ENSG00000214719	0.00139062	4.88498	0.354233	0.724027	0.905363	-7.82374	0.353082
In_PVALB_Ba	AC005562.1	ENSG00000214719	0.00515131	3.94494	2.00695	0.0481562	0.29239	-6.15885	1.97599
Microglia	AC005562.1	ENSG00000214719	-0.0025303	5.89407	-0.63312	0.528499	0.813371	-7.63907	-0.630299
Exc_L3-5	AC005562.1	ENSG00000214719	0.00291513	4.79926	0.903357	0.368688	0.710861	-7.65806	0.898934
Oligodendrocyte	AC005562.1	ENSG00000214719	0.00285282	4.94445	1.09057	0.278409	0.637112	-7.53747	1.0839
In_VIP	AC005562.1	ENSG00000214719	0.00160806	4.66204	0.843608	0.401376	0.733937	-8.02183	0.839165
In_LAMP5_1	AC005562.1	ENSG00000214719	0.00561893	5.00973	2.02985	0.0458968	0.286225	-5.96882	1.99634
Exc_L2-3	AC005599.1	ENSG00000287154	0.000296264	0.318404	0.0809937	0.935635	0.981004	-7.80184	0.0807573
Exc_L4-6_2	AC005609.5	ENSG00000279726	-0.00446942	2.88166	-1.35129	0.18028	0.531622	-7.02151	-1.33989
In_PVALB_Ba	AC005609.5	ENSG00000279726	-0.000502416	2.44933	-0.10929	0.913217	0.974447	-7.82113	-0.108981
In_VIP	AC005609.5	ENSG00000279726	-0.00461955	2.7408	-1.40148	0.164477	0.510811	-6.91414	-1.39017
Exc_L2-3	AC005609.5	ENSG00000279726	-0.00341985	2.36835	-1.41865	0.160164	0.504783	-7.15086	-1.40452
Exc_L4-6_1	AC005609.5	ENSG00000279726	0.00407526	2.95753	1.6189	0.109601	0.427475	-6.6773	1.59999
Exc_L2-3	AC005632.3	ENSG00000261596	-0.00379009	2.42309	-1.50709	0.136072	0.469931	-7.01445	-1.49058
In_PVALB_Ba	AC005632.3	ENSG00000261596	-0.00251306	2.51687	-0.694809	0.489242	0.790843	-7.57523	-0.691516
Exc_L4-6_1	AC005632.3	ENSG00000261596	-0.00183047	2.62958	-0.507119	0.613559	0.856929	-7.77379	-0.504999
Exc_L4-6_2	AC005632.3	ENSG00000261596	-0.00431271	2.4376	-1.13295	0.260646	0.619932	-7.18872	-1.12486
Exc_L2-3	AC005670.1	ENSG00000261886	0.00286063	0.670588	0.874005	0.384771	0.722267	-7.46325	0.869139
In_VIP	AC005670.3	ENSG00000262879	0.00198454	6.20171	1.59807	0.114035	0.435058	-7.40689	1.58031
Exc_L4-6_3	AC005670.3	ENSG00000262879	0.00357006	6.35906	1.49352	0.139204	0.474844	-7.23607	1.47876
Exc_L5-6_1	AC005670.3	ENSG00000262879	0.00181206	6.52056	0.73094	0.467035	0.777789	-7.87413	0.727312
OPC	AC005670.3	ENSG00000262879	0.000635156	6.15532	0.335779	0.737899	0.910955	-8.31294	0.334637
In_PVALB_Ba	AC005670.3	ENSG00000262879	0.00265578	6.3211	1.66306	0.100411	0.41119	-7.26908	1.64286
In_SST	AC005670.3	ENSG00000262879	0.00280107	6.45671	1.92765	0.0575703	0.318673	-6.72352	1.89896
Exc_L5-6_HTR2C	AC005670.3	ENSG00000262879	0.00282461	6.32727	0.803563	0.423654	0.749441	-7.65685	0.800098
In_LAMP5_1	AC005670.3	ENSG00000262879	-0.000419772	6.16412	-0.173177	0.862931	0.957812	-8.25548	-0.172644
Exc_L4-6_1	AC005670.3	ENSG00000262879	0.00211356	6.50036	1.62219	0.108904	0.426389	-7.37395	1.60314
In_RELN	AC005670.3	ENSG00000262879	0.00109926	6.2073	0.60659	0.545812	0.823366	-8.31562	0.604048
Astro_FB	AC005670.3	ENSG00000262879	0.00170675	6.18946	0.583492	0.561011	0.830889	-7.71362	0.58134
Exc_L2-3	AC005670.3	ENSG00000262879	0.000831375	6.55145	0.691684	0.491354	0.791972	-8.50049	0.688157
In_PVALB_Ch	AC005670.3	ENSG00000262879	-0.00181384	6.15077	-0.602745	0.548291	0.824323	-7.8941	-0.600322
Microglia	AC005670.3	ENSG00000262879	0.00135379	6.928	0.360894	0.719129	0.903	-7.88746	0.359623
Exc_L3-5	AC005670.3	ENSG00000262879	0.000619535	6.4145	0.357052	0.721971	0.904413	-8.28604	0.355826
Exc_L4-6_2	AC005670.3	ENSG00000262879	0.000884358	6.47617	0.628787	0.531383	0.815006	-8.44224	0.625896
Astro_PP	AC005670.3	ENSG00000262879	0.00354145	6.17577	1.37528	0.172513	0.521786	-7.10891	1.36417
Oligodendrocyte	AC005670.3	ENSG00000262879	0.00180296	6.3683	0.901792	0.369609	0.711679	-7.93439	0.897206
In_LAMP5_2	AC005670.3	ENSG00000262879	0.0101211	6.2376	3.57839	0.000578856	0.0287656	-2.05078	3.44133
Exc_L2-3	AC005692.3	ENSG00000285841	-0.0018921	1.25051	-0.452665	0.652118	0.874389	-7.8897	-0.450821
Exc_L4-6_2	AC005695.2	ENSG00000263708	0.00472856	2.74583	1.01602	0.312668	0.666013	-7.43805	1.00964
Exc_L2-3	AC005695.2	ENSG00000263708	0.00388496	2.40254	1.26784	0.208879	0.565774	-7.39725	1.25665
Exc_L4-6_1	AC005695.2	ENSG00000263708	0.00723434	2.57697	1.87146	0.0650655	0.337458	-6.23911	1.84481
Exc_L2-3	AC005696.4	ENSG00000277200	0.00240182	2.2533	1.06554	0.290095	0.64715	-7.55461	1.05791
In_PVALB_Ba	AC005696.4	ENSG00000277200	0.00229293	2.5043	0.52129	0.603691	0.851997	-7.69271	0.5191
Exc_L4-6_1	AC005696.4	ENSG00000277200	-0.00376418	2.78355	-1.27571	0.205866	0.56239	-7.14827	-1.26501
In_VIP	AC005696.4	ENSG00000277200	0.000174836	2.64291	0.0511481	0.959335	0.988478	-7.84766	0.0509877
Exc_L4-6_2	AC005696.4	ENSG00000277200	-0.000207507	2.73383	-0.0589169	0.953168	0.986759	-7.90075	-0.0587293
Exc_L2-3	AC005697.2	ENSG00000266527	-0.000490219	0.0994662	-0.0834694	0.933673	0.980409	-7.80716	-0.0832244
Exc_L4-6_2	AC005699.1	ENSG00000249631	0.00539237	3.13767	0.883035	0.379835	0.719198	-7.61939	0.8782
Exc_L2-3	AC005699.1	ENSG00000249631	-0.00516185	1.92667	-1.02426	0.308807	0.662866	-7.55164	-1.01773
In_PVALB_Ba	AC005699.1	ENSG00000249631	0.00293747	3.06693	0.417176	0.677624	0.885744	-7.84727	0.415707
Exc_L4-6_1	AC005699.1	ENSG00000249631	0.00867211	2.21281	1.37844	0.171545	0.52046	-6.91865	1.36726
Exc_L2-3	AC005703.4	ENSG00000266667	0.0100638	1.90382	3.03904	0.00325856	0.0752334	-3.63905	2.94223
In_VIP	AC005703.4	ENSG00000266667	0.00687294	2.82356	1.58207	0.117491	0.441021	-6.63946	1.56539
Exc_L2-3	AC005703.7	ENSG00000286792	-0.0076354	0.729039	-1.15121	0.253235	0.612733	-7.19505	-1.14253
In_LAMP5_1	AC005726.1	ENSG00000258472	0.00589088	5.19646	1.62713	0.107457	0.424068	-6.72467	1.60973
Exc_L4-6_1	AC005726.1	ENSG00000258472	0.0124608	4.05124	3.30257	0.00143705	0.0479181	-3.10686	3.1871
In_RELN	AC005726.1	ENSG00000258472	0.00991349	4.45181	2.82003	0.00587672	0.103036	-4.28328	2.75458
Exc_L3-5	AC005726.1	ENSG00000258472	0.00754755	4.36311	2.04171	0.0441692	0.280868	-5.91515	2.01248
In_SST	AC005726.1	ENSG00000258472	0.0054181	4.71854	1.89504	0.061765	0.329952	-6.4536	1.86798
In_LAMP5_2	AC005726.1	ENSG00000258472	0.00654043	5.10108	1.47515	0.143781	0.482021	-6.78179	1.46185
In_PVALB_Ba	AC005726.1	ENSG00000258472	0.00498078	4.65471	1.64725	0.103481	0.41693	-6.97179	1.62821
In_VIP	AC005726.1	ENSG00000258472	0.00803781	4.58703	2.37022	0.019893	0.191315	-5.6069	2.32836
Exc_L4-6_3	AC005726.1	ENSG00000258472	0.0151956	3.82817	2.96233	0.00408215	0.0851716	-3.7012	2.87174
Exc_L2-3	AC005726.1	ENSG00000258472	0.00706663	4.18267	2.68775	0.00883976	0.127536	-5.02986	2.61819
Astro_PP	AC005726.1	ENSG00000258472	0.00689633	3.58416	1.75346	0.0833786	0.378293	-6.22395	1.73141
Exc_L4-6_2	AC005726.1	ENSG00000258472	0.0100575	4.47311	3.35204	0.00122838	0.0438955	-2.98833	3.23221
Exc_L4-6_2	AC005726.3	ENSG00000264608	0.00759824	2.45842	1.9006	0.0606125	0.326683	-6.07906	1.87631
Exc_L4-6_1	AC005726.3	ENSG00000264608	0.00574829	2.10863	1.18708	0.238726	0.59816	-7.11869	1.17818
In_PVALB_Ba	AC005726.3	ENSG00000264608	0.00272229	2.70022	0.543178	0.588502	0.844654	-7.71832	0.541008
Exc_L2-3	AC005726.3	ENSG00000264608	0.00603715	2.06943	2.46007	0.0162035	0.172887	-5.15102	2.4043
Exc_L2-3	AC005726.5	ENSG00000265287	0.00203215	1.56308	0.494993	0.622197	0.860718	-7.93937	0.492739
Exc_L2-3	AC005736.1	ENSG00000262185	0.00228846	0.766661	0.479411	0.633044	0.865808	-7.71796	0.477447
In_PVALB_Ba	AC005740.5	ENSG00000287726	0.0013641	3.15051	0.322889	0.747601	0.914778	-7.89591	0.321804
In_SST	AC005740.5	ENSG00000287726	0.00822519	3.388	2.08595	0.0402548	0.268218	-5.74058	2.05112
Exc_L3-5	AC005740.5	ENSG00000287726	0.00043201	4.78279	0.148228	0.882535	0.964483	-8.00699	0.147757
Exc_L4-6_1	AC005740.5	ENSG00000287726	0.000114086	4.05082	0.0375833	0.97012	0.991681	-8.24971	0.0374581
In_RELN	AC005740.5	ENSG00000287726	0.0104412	3.77949	2.56665	0.0121033	0.149646	-4.75277	2.50912
In_VIP	AC005740.5	ENSG00000287726	0.00369748	4.20987	1.43022	0.156756	0.500842	-7.21187	1.41607
OPC	AC005740.5	ENSG00000287726	-0.00148816	4.75063	-0.469548	0.639981	0.868996	-7.94786	-0.467726
Exc_L4-6_2	AC005740.5	ENSG00000287726	-0.00106924	4.77725	-0.447139	0.65607	0.876232	-8.25467	-0.445346
Exc_L2-3	AC005740.5	ENSG00000287726	0.00349509	4.15558	1.59936	0.114146	0.435324	-7.22752	1.57983
Exc_L4-6_3	AC005740.5	ENSG00000287726	-0.00226324	4.21912	-0.527921	0.598985	0.849588	-7.8459	-0.525861
Exc_L2-3	AC005746.2	ENSG00000267131	-0.00195831	1.07429	-0.517845	0.60616	0.853276	-7.81757	-0.515563
Exc_L5-6_1	AC005753.2	ENSG00000286736	-0.000741538	4.84627	-0.13463	0.893218	0.967911	-7.86517	-0.134233
In_PVALB_Ba	AC005753.2	ENSG00000286736	0.00739621	4.74873	1.06777	0.28871	0.645938	-7.7414	1.06095
Exc_L4-6_1	AC005753.2	ENSG00000286736	0.00121276	4.8808	0.215488	0.829931	0.94591	-8.40943	0.21479
In_SST	AC005753.2	ENSG00000286736	0.00378274	5.84699	0.682882	0.496626	0.79504	-8.23453	0.679809
In_RELN	AC005753.2	ENSG00000286736	0.00250341	4.28286	0.372444	0.710482	0.899879	-7.97685	0.371209
In_VIP	AC005753.2	ENSG00000286736	0.00320954	4.23968	0.477123	0.634539	0.866704	-8.10734	0.475349
Exc_L2-3	AC005753.2	ENSG00000286736	0.00380806	5.05516	0.730878	0.467055	0.777794	-8.36019	0.727279
Exc_L3-5	AC005753.2	ENSG00000286736	0.00493941	5.16205	0.774184	0.440942	0.761052	-7.79041	0.770604
In_PVALB_Ch	AC005753.2	ENSG00000286736	-0.00338722	5.74014	-0.45643	0.649208	0.873336	-7.87268	-0.454863
Exc_L4-6_3	AC005753.2	ENSG00000286736	0.00377726	4.78307	0.626949	0.532549	0.815671	-7.88095	0.624119
Exc_L4-6_2	AC005753.2	ENSG00000286736	-0.00102028	5.74223	-0.160468	0.872913	0.961282	-8.51836	-0.159959
Exc_L2-3	AC005753.3	ENSG00000287527	5.54359e-05	1.64019	0.0133004	0.989423	0.996995	-8.00886	0.0132571
Exc_L2-3	AC005775.1	ENSG00000266933	-0.00510785	0.6383	-1.56829	0.121029	0.446712	-6.58685	-1.55047
In_SST	AC005786.3	ENSG00000267436	0.0010134	3.25484	0.206611	0.836778	0.948291	-7.87831	0.206016
Exc_L2-3	AC005786.3	ENSG00000267436	0.00897695	1.19854	2.69995	0.00853513	0.125274	-4.39756	2.63013
Exc_L2-3	AC005821.1	ENSG00000265702	-0.0116425	0.661205	-1.92977	0.0569316	0.316866	-6.00842	-1.90384
OPC	AC005821.1	ENSG00000265702	0.013663	3.92002	2.40898	0.0181098	0.182543	-5.09342	2.36336
Exc_L2-3	AC005838.2	ENSG00000266538	0.00133476	0.615165	0.360525	0.719494	0.903163	-7.74313	0.359135
Exc_L2-3	AC005856.1	ENSG00000286997	-0.00394117	0.262427	-0.927349	0.356576	0.701328	-7.40928	-0.921909
Exc_L2-3	AC005884.1	ENSG00000267207	-0.0017021	0.650715	-0.400514	0.68988	0.89121	-7.79978	-0.399018
Exc_L2-3	AC005888.1	ENSG00000286386	-0.0114112	0.186374	-2.38294	0.0196733	0.190155	-5.0257	-2.33252
Exc_L2-3	AC005899.1	ENSG00000264083	0.010334	-0.0631462	2.2438	0.0278115	0.225191	-5.2947	2.19994
Exc_L2-3	AC005899.5	ENSG00000266385	0.00833501	0.85481	2.12162	0.0372328	0.258217	-5.62818	2.0832
Exc_L2-3	AC005899.6	ENSG00000274341	0.00341239	0.437162	1.03804	0.3025	0.657554	-7.261	1.03109
Exc_L2-3	AC005899.7	ENSG00000278668	0.00327893	1.67434	1.07116	0.287441	0.644744	-7.44776	1.06375
Exc_L2-3	AC005899.8	ENSG00000279762	0.00978262	0.691079	2.3528	0.0209215	0.196215	-5.15476	2.3094
In_PVALB_Ba	AC005906.2	ENSG00000256654	-0.00227929	5.34152	-0.583969	0.560707	0.830702	-8.31431	-0.581792
Exc_L4-6_1	AC005906.2	ENSG00000256654	0.00279944	5.42631	1.11271	0.269297	0.628232	-7.936	1.10468
In_VIP	AC005906.2	ENSG00000256654	-0.00598742	4.17075	-1.39636	0.166339	0.513124	-7.25036	-1.38406
Exc_L4-6_3	AC005906.2	ENSG00000256654	0.00135779	6.8208	0.558676	0.578051	0.839188	-8.22614	0.556234
Exc_L5-6_2	AC005906.2	ENSG00000256654	0.0114636	7.19729	2.63436	0.010158	0.13672	-4.45981	2.5704
Exc_L4-6_2	AC005906.2	ENSG00000256654	0.000963064	6.42256	0.474725	0.636292	0.867499	-8.52795	0.47289
Exc_L5-6_1	AC005906.2	ENSG00000256654	0.0013656	6.47769	0.456574	0.649241	0.873336	-8.0263	0.454817
OPC	AC005906.2	ENSG00000256654	0.000474596	6.58772	0.13666	0.891608	0.967398	-8.42917	0.13627
Exc_L2-3	AC005906.2	ENSG00000256654	0.00198191	5.98441	1.22506	0.224462	0.582978	-7.95632	1.21475
In_SST	AC005906.2	ENSG00000256654	-0.00277299	4.28451	-0.65101	0.51683	0.80686	-7.92329	-0.64824
In_PVALB_Ba	AC005908.3	ENSG00000287243	-0.00630351	3.87666	-1.81317	0.0734936	0.357565	-6.50271	-1.78975
Exc_L3-5	AC005908.3	ENSG00000287243	0.00209106	4.14688	0.483166	0.630152	0.864446	-7.82066	0.481513
Exc_L4-6_1	AC005908.3	ENSG00000287243	-0.00900023	3.1507	-2.60157	0.0109786	0.142377	-4.76452	-2.54338
Exc_L4-6_2	AC005908.3	ENSG00000287243	-0.0114525	3.04925	-2.8641	0.00533852	0.0976975	-4.0154	-2.78586
Exc_L2-3	AC005908.3	ENSG00000287243	-0.00251793	3.24332	-0.784016	0.43542	0.757278	-8.0467	-0.77995
In_VIP	AC005908.3	ENSG00000287243	0.000754344	3.75214	0.273025	0.78553	0.929929	-8.08422	0.272119
In_RELN	AC005908.3	ENSG00000287243	-0.00754441	4.50451	-2.17059	0.0325295	0.242561	-5.83757	-2.13784
In_LAMP5_1	AC005908.3	ENSG00000287243	-0.00153181	4.731	-0.394601	0.694132	0.893018	-7.85222	-0.393254
Exc_L2-3	AC005909.2	ENSG00000287907	0.00160699	0.449963	0.199843	0.842074	0.950353	-7.8049	0.199241
Exc_L4-6_1	AC005909.2	ENSG00000287907	-0.00361656	3.21014	-0.46734	0.641479	0.869763	-7.96585	-0.465632
Exc_L4-6_2	AC005909.2	ENSG00000287907	-0.00483955	4.03505	-0.567523	0.57187	0.836213	-8.07086	-0.565299
Exc_L5-6_HTR2C	AC005909.2	ENSG00000287907	0.0042318	6.14694	0.673238	0.502428	0.798723	-7.72163	0.670675
Exc_L4-6_3	AC005909.2	ENSG00000287907	0.00119099	5.24832	0.17778	0.859308	0.956608	-8.18493	0.177256
Exc_L4-6_1	AC005920.2	ENSG00000249870	0.00515218	2.36542	1.41093	0.16231	0.507813	-6.92138	1.39735
Exc_L2-3	AC005920.2	ENSG00000249870	0.0012016	2.27479	0.488658	0.62657	0.862623	-8.03642	0.48656
In_VIP	AC005920.2	ENSG00000249870	-0.00421792	2.6029	-0.959519	0.340088	0.688131	-7.45176	-0.953991
Exc_L2-3	AC005921.2	ENSG00000262967	0.00128831	0.761704	0.343819	0.732003	0.908377	-7.84804	0.342462
Exc_L2-3	AC005962.1	ENSG00000278627	-0.00279519	0.349453	-0.94602	0.347299	0.694407	-7.34463	-0.939842
Exc_L2-3	AC005972.3	ENSG00000283538	-0.0127377	4.19394	-5.22223	1.54645e-06	0.00073192	3.23299	-4.80514
Exc_L4-6_2	AC005972.3	ENSG00000283538	-0.0154515	2.3685	-3.40638	0.000992362	0.0391058	-2.33532	-3.29268
Exc_L4-6_1	AC005972.3	ENSG00000283538	-0.0122801	2.15144	-2.19131	0.0312778	0.23825	-5.47921	-2.15352
Exc_L4-6_3	AC005972.3	ENSG00000283538	-0.0125811	4.05556	-2.84634	0.00560727	0.100256	-4.04043	-2.7699
In_VIP	AC005993.1	ENSG00000266869	-0.0126059	2.91932	-2.12278	0.0368007	0.257017	-5.71859	-2.08797
In_VIP	AC005999.2	ENSG00000285741	0.00333027	4.925	0.936597	0.351663	0.697628	-8.00561	0.931369
Exc_L2-3	AC005999.2	ENSG00000285741	-0.0126967	3.75791	-3.76089	0.000331727	0.0209796	-1.88879	-3.58917
In_RELN	AC005999.2	ENSG00000285741	0.00835137	4.71448	2.29355	0.0240849	0.209987	-5.61091	2.25577
In_PVALB_Ba	AC005999.2	ENSG00000285741	0.00626479	4.19815	1.16188	0.248653	0.6083	-7.52886	1.15363
In_SST	AC005999.2	ENSG00000285741	0.00976431	4.98361	2.56566	0.0119437	0.148728	-5.0937	2.5138
In_PVALB_Ba	AC006001.2	ENSG00000226824	0.00138694	4.97136	0.528909	0.598387	0.84936	-8.21324	0.526721
Oligodendrocyte	AC006001.2	ENSG00000226824	-0.00363838	6.26672	-1.20656	0.231261	0.589863	-7.56827	-1.19712
In_RELN	AC006001.2	ENSG00000226824	0.00254155	4.80606	0.894394	0.373822	0.714684	-7.76637	0.889336
Exc_L4-6_3	AC006001.2	ENSG00000226824	0.00205438	4.34077	0.513927	0.608802	0.854471	-7.83596	0.511784
Exc_L4-6_1	AC006001.2	ENSG00000226824	0.00193301	4.35055	0.868277	0.388016	0.724558	-7.93087	0.863222
Exc_L4-6_2	AC006001.2	ENSG00000226824	0.00253667	4.40611	1.11007	0.270466	0.629246	-7.62679	1.10199
In_LAMP5_1	AC006001.2	ENSG00000226824	0.00560167	4.60789	1.46908	0.145633	0.484852	-6.82218	1.45513
OPC	AC006001.2	ENSG00000226824	0.00081316	5.02541	0.256066	0.798561	0.934478	-8.07426	0.25521
Exc_L2-3	AC006001.2	ENSG00000226824	0.00250199	4.4158	1.31703	0.191961	0.546264	-7.66717	1.3048
In_VIP	AC006001.2	ENSG00000226824	0.00329106	4.94757	1.37706	0.172439	0.521702	-7.47141	1.36441
Astro_FB	AC006001.2	ENSG00000226824	-1.16549e-05	5.66438	-0.00313767	0.997504	0.999237	-7.77798	-0.0031278
In_SST	AC006001.2	ENSG00000226824	-0.0003743	4.86091	-0.156851	0.875771	0.962193	-8.22235	-0.156333
Astro_PP	AC006001.2	ENSG00000226824	-0.0033517	5.43647	-0.973805	0.333122	0.682457	-7.48591	-0.967845
Microglia	AC006001.2	ENSG00000226824	0.00501869	5.95938	1.3095	0.194273	0.548933	-6.98548	1.29804
Exc_L3-5	AC006001.2	ENSG00000226824	-0.00613177	4.45597	-1.58339	0.117124	0.440362	-6.70466	-1.56696
Exc_L2-3	AC006004.1	ENSG00000236795	-0.00231187	0.676634	-0.633858	0.528158	0.81326	-7.68782	-0.63082
Exc_L2-3	AC006008.1	ENSG00000286912	-0.00221681	-0.1794	-0.434373	0.665219	0.88011	-7.67034	-0.432719
Exc_L4-6_1	AC006041.2	ENSG00000286376	-0.000863389	3.35459	-0.244771	0.807286	0.937844	-8.05229	-0.243928
In_PVALB_Ba	AC006041.2	ENSG00000286376	0.00392503	3.18297	0.928451	0.35584	0.700731	-7.53668	0.923321
In_SST	AC006041.2	ENSG00000286376	0.00304312	3.17206	0.560841	0.576294	0.838394	-7.69247	0.558806
In_VIP	AC006041.2	ENSG00000286376	0.00074051	3.63371	0.197628	0.843842	0.951033	-8.07667	0.196981
Exc_L2-3	AC006041.2	ENSG00000286376	0.00263471	3.26076	0.750832	0.454801	0.769932	-8.08527	0.747436
Exc_L4-6_3	AC006041.2	ENSG00000286376	0.00818644	3.48063	1.73755	0.0858271	0.383201	-6.37032	1.71783
Exc_L4-6_2	AC006041.2	ENSG00000286376	0.000573578	4.04966	0.189342	0.850291	0.95333	-8.1875	0.188748
Exc_L2-3	AC006043.1	ENSG00000285892	0.000419026	1.28575	0.125822	0.900213	0.96987	-7.92968	0.125392
OPC	AC006058.1	ENSG00000261786	-0.0173785	3.92761	-3.20402	0.00188725	0.055623	-3.01595	-3.10742
Exc_L2-3	AC006058.1	ENSG00000261786	-0.00436395	5.24548	-1.74919	0.0844173	0.380339	-7.1376	-1.72561
Exc_L4-6_3	AC006058.1	ENSG00000261786	-0.00876194	5.74429	-3.22964	0.00187337	0.0554179	-3.30536	-3.10961
In_VIP	AC006058.1	ENSG00000261786	-0.000724554	2.73257	-0.18284	0.855393	0.955215	-7.84972	-0.182241
Exc_L4-6_2	AC006058.1	ENSG00000261786	-0.00286963	4.13843	-1.07232	0.286935	0.644405	-7.62562	-1.06487
Exc_L4-6_1	AC006058.1	ENSG00000261786	-0.00258559	4.6465	-0.881779	0.380865	0.719987	-8.00948	-0.876304
In_SST	AC006058.1	ENSG00000261786	0.00121907	3.60243	0.303429	0.76234	0.920568	-7.89545	0.30241
In_PVALB_Ba	AC006058.1	ENSG00000261786	0.0035169	4.22502	1.36512	0.175628	0.525901	-7.29626	1.35434
Exc_L2-3	AC006058.3	ENSG00000272121	-0.0135331	0.100481	-2.92592	0.0046058	0.0906328	-3.72572	-2.83338
In_VIP	AC006059.1	ENSG00000230084	-0.00252363	4.18316	-0.901228	0.369852	0.711784	-7.85705	-0.896751
OPC	AC006059.1	ENSG00000230084	0.00344486	4.91735	1.17185	0.244604	0.604062	-7.4498	1.16356
Exc_L4-6_1	AC006059.1	ENSG00000230084	0.00325001	3.55236	1.04392	0.299366	0.654721	-7.64248	1.03779
In_PVALB_Ba	AC006059.1	ENSG00000230084	-0.00331802	4.61431	-1.0647	0.29014	0.647188	-7.75255	-1.05781
Astro_FB	AC006059.1	ENSG00000230084	-0.00522531	6.30636	-0.810841	0.419829	0.746706	-7.55927	-0.806718
In_SST	AC006059.1	ENSG00000230084	0.00134679	4.20542	0.412503	0.681024	0.887167	-8.04149	0.411066
Oligodendrocyte	AC006059.1	ENSG00000230084	-0.00712613	7.57659	-2.4956	0.0146483	0.164521	-5.39407	-2.44096
Exc_L2-3	AC006059.1	ENSG00000230084	0.00099194	3.54789	0.454414	0.650855	0.873848	-8.31573	0.452574
Astro_PP	AC006059.1	ENSG00000230084	-0.00140856	5.28759	-0.25657	0.798124	0.934415	-7.94463	-0.255776
In_RELN	AC006059.1	ENSG00000230084	-0.000108874	3.76328	-0.0243136	0.980655	0.994386	-7.99	-0.0242477
Exc_L4-6_2	AC006059.1	ENSG00000230084	0.00109344	3.60291	0.35086	0.726639	0.906234	-8.06699	0.3496
Exc_L2-3	AC006063.2	ENSG00000284513	0.00371281	1.00106	1.1656	0.247551	0.607067	-7.1839	1.15632
Exc_L2-3	AC006063.4	ENSG00000287835	0.00107528	0.103492	0.258143	0.796915	0.933967	-7.75029	0.257342
In_SST	AC006112.1	ENSG00000286635	-0.00374718	4.0722	-1.03826	0.301916	0.657038	-7.52649	-1.03233
Exc_L4-6_1	AC006112.1	ENSG00000286635	-0.0113313	2.71947	-3.29094	0.00150648	0.0490954	-2.80914	-3.17343
In_PVALB_Ba	AC006112.1	ENSG00000286635	0.00173647	3.06983	0.408371	0.684109	0.888561	-7.82725	0.406863
Exc_L4-6_2	AC006112.1	ENSG00000286635	-0.00488588	2.66716	-1.1451	0.255469	0.614923	-7.23017	-1.13717
Exc_L2-3	AC006112.1	ENSG00000286635	-0.00322609	3.19475	-1.25427	0.213784	0.57119	-7.53932	-1.24323
Exc_L5-6_HTR2C	AC006115.2	ENSG00000286125	-0.00248434	6.15241	-0.624227	0.533968	0.816623	-7.77819	-0.62196
Exc_L2-3	AC006115.2	ENSG00000286125	0.00203577	5.79646	1.30688	0.195327	0.550168	-7.85541	1.29498
In_VIP	AC006115.2	ENSG00000286125	-0.000200522	6.35021	-0.109597	0.91301	0.974386	-8.70875	-0.109243
Astro_PP	AC006115.2	ENSG00000286125	0.00315551	5.19821	0.843422	0.401479	0.734009	-7.60182	0.838982
Exc_L4-6_1	AC006115.2	ENSG00000286125	0.0017154	5.92689	0.974807	0.332625	0.682116	-8.16508	0.968841
In_RELN	AC006115.2	ENSG00000286125	-0.00215997	6.1941	-1.01313	0.314028	0.667006	-7.99331	-1.00681
Exc_L4-6_3	AC006115.2	ENSG00000286125	0.00440148	5.97157	2.01512	0.0473058	0.290129	-6.29956	1.98355
Exc_L4-6_2	AC006115.2	ENSG00000286125	0.00475694	5.85109	2.55305	0.0126577	0.153214	-5.41497	2.49326
Exc_L3-5	AC006115.2	ENSG00000286125	0.000392133	5.70514	0.149379	0.881613	0.964083	-8.24313	0.148924
In_LAMP5_1	AC006115.2	ENSG00000286125	-0.00353034	6.14194	-1.32245	0.189835	0.543686	-7.40341	-1.31107
In_PVALB_Ba	AC006115.2	ENSG00000286125	0.00501259	6.36067	1.95219	0.0545145	0.310539	-6.7856	1.92273
Astro_FB	AC006115.2	ENSG00000286125	-0.00421105	5.36731	-1.01101	0.314905	0.667594	-7.28716	-1.00498
Oligodendrocyte	AC006115.2	ENSG00000286125	-0.00276819	6.03778	-0.872281	0.385401	0.722783	-7.92432	-0.867988
In_LAMP5_2	AC006115.2	ENSG00000286125	-0.00111406	6.10199	-0.309533	0.757698	0.918583	-8.03392	-0.308505
OPC	AC006115.2	ENSG00000286125	-0.00433737	5.05553	-1.47256	0.144657	0.483457	-7.09518	-1.45867
In_SST	AC006115.2	ENSG00000286125	0.00427628	7.17794	1.88337	0.0628636	0.332578	-6.91107	1.86016
Exc_L5-6_1	AC006115.2	ENSG00000286125	0.00474327	6.33464	1.8719	0.0646007	0.336339	-6.3969	1.84801
In_PVALB_Ch	AC006115.2	ENSG00000286125	0.000547667	5.67882	0.137073	0.891259	0.967294	-8.02234	0.136711
Exc_L2-3	AC006116.8	ENSG00000267549	-0.00375568	1.88613	-1.40013	0.165506	0.512105	-7.11705	-1.38679
Exc_L2-3	AC006141.1	ENSG00000264895	0.00130709	2.13668	0.558368	0.578327	0.839396	-7.94156	0.555831
Exc_L4-6_2	AC006141.1	ENSG00000264895	-0.000120345	2.27976	-0.0227408	0.981909	0.994665	-7.82903	-0.0226761
Exc_L4-6_1	AC006141.1	ENSG00000264895	0.00469609	2.06855	1.19736	0.23478	0.593972	-7.08531	1.18814
Exc_L2-3	AC006144.2	ENSG00000287379	-0.00235059	1.62165	-0.625608	0.533386	0.816201	-7.81938	-0.622846
Exc_L2-3	AC006145.1	ENSG00000223770	-0.00578034	0.62693	-1.31454	0.192803	0.547318	-7.02935	-1.30233
In_RELN	AC006148.1	ENSG00000242593	-0.00240862	8.30409	-1.24669	0.21611	0.573777	-7.89987	-1.23694
In_LAMP5_2	AC006148.1	ENSG00000242593	0.000921201	8.0042	0.324106	0.746568	0.914348	-8.3183	0.323169
Exc_L4-6_3	AC006148.1	ENSG00000242593	0.0107215	6.96113	3.21892	0.00180535	0.0543085	-3.47672	3.12052
Astro_FB	AC006148.1	ENSG00000242593	-0.00521556	6.80523	-1.29098	0.200367	0.555674	-7.10485	-1.28051
Astro_PP	AC006148.1	ENSG00000242593	0.00132983	6.41063	0.321228	0.748789	0.915251	-8.01956	0.320236
Exc_L5-6_1	AC006148.1	ENSG00000242593	0.0132613	7.3115	3.54196	0.000664003	0.0311698	-2.34668	3.40403
In_SST	AC006148.1	ENSG00000242593	0.00277392	8.481	1.351	0.180067	0.531334	-7.7935	1.34055
Exc_L5-6_HTR2C	AC006148.1	ENSG00000242593	0.00429509	8.42261	1.50914	0.134926	0.468191	-7.15733	1.49495
Exc_L4-6_1	AC006148.1	ENSG00000242593	0.00890212	7.34648	3.61442	0.000523817	0.0271588	-2.61473	3.46827
Exc_L2-3	AC006148.1	ENSG00000242593	0.00942603	7.2905	3.43286	0.00095988	0.0383869	-3.19203	3.30203
In_PVALB_Ch	AC006148.1	ENSG00000242593	0.00230057	8.81477	0.941542	0.34908	0.695684	-8.03761	0.936376
In_PVALB_Ba	AC006148.1	ENSG00000242593	0.00205212	9.05037	1.24546	0.216659	0.574499	-8.02033	1.23546
Exc_L3-5	AC006148.1	ENSG00000242593	0.0159949	6.1534	4.91175	3.90005e-06	0.00134962	2.48175	4.61664
Oligodendrocyte	AC006148.1	ENSG00000242593	-0.000164934	7.56819	-0.0520366	0.958635	0.988369	-8.42126	-0.0518666
Exc_L4-6_2	AC006148.1	ENSG00000242593	0.0108094	7.78284	4.83581	6.30819e-06	0.00186957	1.67188	4.51579
In_VIP	AC006148.1	ENSG00000242593	0.00187976	8.3049	1.20176	0.233027	0.591857	-8.10794	1.1926
In_LAMP5_1	AC006148.1	ENSG00000242593	-0.00178484	7.49748	-0.435783	0.663997	0.879658	-8.39373	-0.434402
Exc_L5-6_2	AC006148.1	ENSG00000242593	0.0173775	7.43043	3.62138	0.000544075	0.0277919	-1.74118	3.45806
OPC	AC006148.1	ENSG00000242593	0.00256226	7.28987	1.01581	0.312457	0.665863	-7.99301	1.01008
Exc_L2-3	AC006160.1	ENSG00000249502	0.00311338	0.867565	0.857344	0.39409	0.729088	-7.53497	0.852224
Exc_L2-3	AC006213.2	ENSG00000267058	-0.00122156	1.03909	-0.377982	0.706528	0.898206	-7.80505	-0.376524
In_VIP	AC006213.3	ENSG00000267191	0.00368732	3.90529	1.29018	0.200507	0.55578	-7.36336	1.28011
Astro_PP	AC006213.3	ENSG00000267191	-0.00256258	3.47956	-0.51774	0.606059	0.853211	-7.62302	-0.515707
Exc_L2-3	AC006213.3	ENSG00000267191	0.00470174	3.24085	1.70697	0.0917375	0.395202	-6.92199	1.6863
Exc_L4-6_2	AC006213.3	ENSG00000267191	0.00788574	3.58308	2.29194	0.0242841	0.210682	-5.54034	2.2526
In_SST	AC006213.3	ENSG00000267191	0.00983025	3.23604	2.17892	0.0319418	0.240493	-5.5554	2.14514
In_RELN	AC006213.3	ENSG00000267191	0.00448636	3.79563	1.14853	0.253987	0.613386	-7.32476	1.14072
Exc_L4-6_1	AC006213.3	ENSG00000267191	0.00828123	3.42578	2.3081	0.0234766	0.207361	-5.53427	2.26559
Exc_L4-6_3	AC006213.3	ENSG00000267191	-0.000394893	3.54534	-0.0794052	0.936911	0.981379	-7.86683	-0.0791529
Exc_L2-3	AC006213.4	ENSG00000277806	-0.0064581	0.036591	-1.64026	0.105036	0.419951	-6.43494	-1.62091
Exc_L3-5	AC006230.1	ENSG00000287778	-0.00191089	4.18802	-0.568303	0.571352	0.835844	-7.77416	-0.566061
Exc_L2-3	AC006230.1	ENSG00000287778	-0.00628229	2.69976	-1.7135	0.0902216	0.392199	-6.79066	-1.69423
In_PVALB_Ch	AC006230.1	ENSG00000287778	-0.00372818	5.59975	-0.973338	0.333094	0.682427	-7.49407	-0.9679
In_VIP	AC006230.1	ENSG00000287778	-0.00150953	3.05208	-0.328218	0.743503	0.91301	-7.91128	-0.327218
Microglia	AC006230.1	ENSG00000287778	-0.0211163	7.25621	-3.55108	0.000657958	0.0310076	-2.04096	-3.40652
Exc_L4-6_1	AC006230.1	ENSG00000287778	0.00622736	2.64679	1.4214	0.159041	0.503524	-6.92744	1.4083
In_RELN	AC006230.1	ENSG00000287778	-0.00502863	3.89705	-1.29496	0.198561	0.55371	-7.17965	-1.28566
In_SST	AC006230.1	ENSG00000287778	-0.00484979	3.99557	-1.37255	0.17369	0.52336	-7.11073	-1.36044
In_PVALB_Ba	AC006230.1	ENSG00000287778	-0.000848308	5.08533	-0.28174	0.778792	0.927003	-8.3952	-0.280893
Exc_L2-3	AC006262.1	ENSG00000268460	0.00270047	1.9937	0.89068	0.37602	0.716346	-7.64901	0.885254
In_PVALB_Ba	AC006262.1	ENSG00000268460	-0.000609199	2.48165	-0.143989	0.885871	0.965482	-7.81235	-0.143531
Exc_L4-6_2	AC006262.1	ENSG00000268460	0.000522233	2.75883	0.149713	0.881392	0.964044	-7.86251	0.149205
Exc_L4-6_1	AC006262.1	ENSG00000268460	0.00272416	2.20018	0.615166	0.540281	0.820523	-7.62796	0.612388
Exc_L2-3	AC006270.1	ENSG00000264513	-0.00408506	0.125111	-0.834896	0.406448	0.737788	-7.45062	-0.830161
Exc_L2-3	AC006296.3	ENSG00000287360	-0.00555309	0.269467	-1.15236	0.252653	0.612182	-7.13506	-1.14393
Exc_L4-6_1	AC006296.3	ENSG00000287360	-0.0136169	3.40663	-2.89795	0.00481587	0.0924768	-4.07015	-2.8191
Exc_L4-6_1	AC006299.1	ENSG00000246225	-0.00120826	3.54713	-0.318169	0.751151	0.916086	-8.11486	-0.317122
In_VIP	AC006299.1	ENSG00000246225	-0.00346705	3.31656	-0.994832	0.322758	0.673988	-7.52755	-0.988806
In_SST	AC006299.1	ENSG00000246225	0.00361098	3.74374	1.00398	0.318421	0.670411	-7.48375	0.997707
Exc_L4-6_2	AC006299.1	ENSG00000246225	0.00864636	3.78876	2.55982	0.0123098	0.150922	-4.94731	2.50314
In_PVALB_Ba	AC006299.1	ENSG00000246225	0.00484391	4.59065	1.96151	0.0529206	0.306017	-6.42698	1.93557
Exc_L5-6_1	AC006299.1	ENSG00000246225	-0.00259535	6.03232	-0.515784	0.607482	0.853886	-7.93258	-0.513671
Oligodendrocyte	AC006299.1	ENSG00000246225	-0.00643721	4.08929	-1.39082	0.167968	0.515388	-7.01776	-1.37876
Exc_L2-3	AC006299.1	ENSG00000246225	0.00283349	3.60834	1.01591	0.312801	0.666114	-7.91991	1.00936
In_RELN	AC006305.1	ENSG00000206129	0.0073616	6.00359	1.79311	0.0765503	0.364024	-6.8777	1.77106
Exc_L2-3	AC006333.2	ENSG00000272686	0.00300439	0.385289	0.685077	0.495508	0.794341	-7.60308	0.681575
Exc_L2-3	AC006348.1	ENSG00000286565	-0.00680138	2.16156	-2.10814	0.0382631	0.261619	-5.91776	-2.07202
In_RELN	AC006355.2	ENSG00000281120	-0.00422802	3.59555	-0.831399	0.408235	0.739108	-7.62622	-0.827003
Exc_L2-3	AC006355.2	ENSG00000281120	0.00975993	3.38817	2.19176	0.0316191	0.23931	-6.04878	2.14919
In_VIP	AC006355.2	ENSG00000281120	-0.0102708	2.85427	-2.55542	0.0125935	0.152783	-4.79754	-2.49506
Exc_L4-6_1	AC006355.2	ENSG00000281120	0.0113359	3.35697	2.61179	0.0108817	0.141605	-4.8442	2.54648
In_PVALB_Ba	AC006355.2	ENSG00000281120	0.000805613	4.05276	0.242143	0.809344	0.938529	-8.20041	0.241273
Exc_L4-6_2	AC006387.1	ENSG00000243193	0.00738115	3.04207	1.8027	0.075443	0.361574	-6.44116	1.77776
Exc_L2-3	AC006387.1	ENSG00000243193	-9.97683e-05	3.92419	-0.0292555	0.976746	0.993434	-8.48453	-0.0291484
Exc_L4-6_3	AC006387.1	ENSG00000243193	0.00993518	3.9405	2.15818	0.0341945	0.248022	-5.71505	2.11777
Exc_L4-6_1	AC006387.1	ENSG00000243193	0.00602614	3.12026	1.34948	0.181284	0.533059	-7.19818	1.33681
Exc_L2-3	AC006427.2	ENSG00000286888	-0.00298455	1.48322	-0.938192	0.351171	0.697336	-7.52858	-0.932321
In_PVALB_Ba	AC006449.1	ENSG00000274996	0.000334927	2.91707	0.0658166	0.947694	0.984709	-7.92816	0.065603
Exc_L2-3	AC006450.3	ENSG00000236668	-0.00231685	0.896402	-0.635535	0.527086	0.812674	-7.71048	-0.632461
Exc_L2-3	AC006452.1	ENSG00000285904	0.00585461	0.169491	1.28983	0.201083	0.556532	-6.93936	1.27847
In_VIP	AC006460.2	ENSG00000284052	0.00189617	4.84089	0.815864	0.416924	0.744785	-8.0949	0.811769
OPC	AC006460.2	ENSG00000284052	0.00268605	5.37761	0.762626	0.447806	0.765526	-7.95244	0.759078
Astro_PP	AC006460.2	ENSG00000284052	0.00310677	3.89335	0.566801	0.572278	0.83633	-7.641	0.5647
Exc_L4-6_3	AC006460.2	ENSG00000284052	-0.00224114	4.70608	-0.719393	0.473995	0.781854	-7.82379	-0.715994
Exc_L5-6_1	AC006460.2	ENSG00000284052	-0.00369103	5.01779	-0.588233	0.558039	0.829203	-7.74089	-0.585757
In_SST	AC006460.2	ENSG00000284052	-0.00039518	3.43008	-0.0962309	0.923575	0.977411	-7.94384	-0.0959314
Oligodendrocyte	AC006460.2	ENSG00000284052	-0.000229086	5.70807	-0.0717975	0.942938	0.983117	-8.23892	-0.0715772
Exc_L4-6_2	AC006460.2	ENSG00000284052	0.00423419	4.34654	1.62862	0.107275	0.423695	-6.96154	1.61056
In_RELN	AC006460.2	ENSG00000284052	-0.00391605	4.61558	-1.342	0.183505	0.535968	-7.24784	-1.33004
Exc_L4-6_1	AC006460.2	ENSG00000284052	0.00157731	4.64619	0.65097	0.516754	0.806816	-8.2235	0.648357
Exc_L2-3	AC006460.2	ENSG00000284052	-0.00100168	4.03806	-0.459505	0.647202	0.872526	-8.38545	-0.457653
In_PVALB_Ba	AC006460.2	ENSG00000284052	0.00314635	4.07773	1.21642	0.227361	0.586009	-7.44969	1.20718
Exc_L2-3	AC006480.2	ENSG00000273448	-0.00266127	2.50681	-1.11391	0.269045	0.628	-7.57675	-1.10526
In_PVALB_Ba	AC006480.2	ENSG00000273448	-0.00143878	2.83107	-0.360347	0.719552	0.903216	-7.83354	-0.359058
Exc_L4-6_2	AC006480.2	ENSG00000273448	0.00213155	2.44822	0.574248	0.567489	0.833905	-7.67391	0.571754
In_VIP	AC006480.2	ENSG00000273448	-0.000510958	2.96188	-0.107521	0.914614	0.974805	-7.95562	-0.107221
Exc_L4-6_1	AC006480.2	ENSG00000273448	-0.00242251	2.34922	-0.606334	0.546067	0.823474	-7.6793	-0.603664
Exc_L2-3	AC006504.1	ENSG00000261770	0.00710411	0.784352	1.94842	0.0551972	0.312304	-5.9607	1.91732
Exc_L2-3	AC006504.2	ENSG00000266977	-0.00827306	2.07044	-1.83377	0.0708307	0.351237	-6.51191	-1.80656
Oligodendrocyte	AC006504.5	ENSG00000267575	-0.0038134	4.43579	-0.984297	0.32765	0.678069	-7.55732	-0.978859
Exc_L5-6_HTR2C	AC006504.5	ENSG00000267575	1.69872e-05	6.60755	0.00519523	0.995867	0.998739	-8.01517	0.0051801
Exc_L3-5	AC006504.5	ENSG00000267575	-0.00133491	6.67335	-0.479541	0.632775	0.865717	-8.30866	-0.477825
Astro_PP	AC006504.5	ENSG00000267575	-0.00144842	5.02016	-0.344386	0.731369	0.908198	-7.88712	-0.343306
In_RELN	AC006504.5	ENSG00000267575	0.00244977	5.7241	0.757749	0.450785	0.767124	-8.114	0.754108
In_SST	AC006504.5	ENSG00000267575	-0.0012704	5.58709	-0.3675	0.714211	0.901056	-8.37109	-0.366206
Exc_L2-3	AC006504.5	ENSG00000267575	-0.00451249	7.10905	-1.937	0.0566849	0.31615	-6.89738	-1.90573
In_PVALB_Ba	AC006504.5	ENSG00000267575	0.0034389	5.28463	1.0929	0.277718	0.63647	-7.86827	1.08546
In_VIP	AC006504.5	ENSG00000267575	-0.000379198	5.19738	-0.116376	0.907644	0.972518	-8.48795	-0.11601
In_LAMP5_2	AC006504.5	ENSG00000267575	0.00739023	5.97464	1.87177	0.0646578	0.336446	-6.28172	1.84762
Exc_L4-6_2	AC006504.5	ENSG00000267575	-0.00527681	6.62748	-1.97311	0.0520276	0.303443	-6.75492	-1.94291
Exc_L4-6_1	AC006504.5	ENSG00000267575	-0.00479596	6.6955	-1.73843	0.0861295	0.383794	-7.21191	-1.71618
OPC	AC006504.5	ENSG00000267575	0.0013491	5.31638	0.342738	0.732597	0.908568	-8.1751	0.341673
Exc_L5-6_2	AC006504.5	ENSG00000267575	-0.00361606	7.27861	-0.796276	0.428392	0.752755	-7.50655	-0.791947
In_LAMP5_1	AC006504.5	ENSG00000267575	0.00299604	5.41456	0.76137	0.448644	0.765999	-7.79247	0.757677
Exc_L5-6_1	AC006504.5	ENSG00000267575	-0.00531781	7.09795	-1.64712	0.103171	0.416458	-6.8861	-1.62967
In_PVALB_Ch	AC006504.5	ENSG00000267575	0.00026159	5.40083	0.0543002	0.956823	0.987793	-7.92959	0.0541409
Exc_L4-6_3	AC006504.5	ENSG00000267575	-0.0048873	7.26953	-1.93838	0.0563516	0.315437	-6.57972	-1.90831
Exc_L2-3	AC006504.7	ENSG00000281468	-0.00743256	0.726519	-2.12222	0.0371872	0.257985	-5.62985	-2.0837
Exc_L2-3	AC006511.4	ENSG00000282080	-0.00274341	2.17853	-0.967832	0.336268	0.684895	-7.65984	-0.961565
Exc_L4-6_1	AC006511.4	ENSG00000282080	0.000827717	2.0144	0.190764	0.849148	0.953013	-7.80472	0.190206
Exc_L2-3	AC006511.6	ENSG00000288043	-0.000726799	1.12197	-0.211443	0.833106	0.947073	-7.88005	-0.210719
Exc_L2-3	AC006538.1	ENSG00000261342	0.00618323	0.08076	1.27378	0.20673	0.563397	-6.95542	1.26261
Exc_L2-3	AC006547.1	ENSG00000236540	0.0049824	0.707932	1.07285	0.286773	0.644381	-7.28741	1.06523
In_VIP	AC006581.2	ENSG00000282022	0.00420177	3.79154	1.23343	0.221051	0.57919	-7.35981	1.22374
In_SST	AC006581.2	ENSG00000282022	0.0079946	4.26696	2.45783	0.0161602	0.172673	-5.15368	2.40528
In_RELN	AC006581.2	ENSG00000282022	0.00433058	3.73803	1.05331	0.295221	0.651362	-7.39716	1.04674
Exc_L4-6_2	AC006581.2	ENSG00000282022	0.0107622	3.66948	3.00843	0.00353732	0.0789101	-3.74874	2.91672
Exc_L4-6_3	AC006581.2	ENSG00000282022	0.00587617	3.76664	1.10001	0.274676	0.633552	-7.29111	1.09236
In_PVALB_Ba	AC006581.2	ENSG00000282022	0.00104669	4.01578	0.27503	0.784014	0.929212	-8.11641	0.274092
Exc_L4-6_1	AC006581.2	ENSG00000282022	0.00911984	3.33212	2.31278	0.02336	0.206867	-5.47634	2.2675
Exc_L2-3	AC006581.2	ENSG00000282022	0.0102193	3.8344	2.83903	0.00582204	0.102514	-4.58937	2.75764
Exc_L2-3	AC006946.2	ENSG00000273203	-0.0040787	0.329481	-1.02838	0.306906	0.661264	-7.26293	-1.02174
Exc_L2-3	AC006946.3	ENSG00000273442	0.00183685	0.0195218	0.39367	0.694889	0.89339	-7.68828	0.392229
In_PVALB_Ba	AC006994.2	ENSG00000279317	0.00585953	3.2925	1.52648	0.130914	0.462163	-6.87888	1.51051
OPC	AC006994.2	ENSG00000279317	-0.00307	4.4216	-0.611081	0.542775	0.82193	-7.84393	-0.608622
In_VIP	AC006994.2	ENSG00000279317	-0.00642328	2.6436	-1.07149	0.287071	0.644509	-7.29677	-1.06457
Exc_L2-3	AC006994.2	ENSG00000279317	-0.00339329	1.65602	-0.599882	0.550295	0.825381	-7.84163	-0.597318
Exc_L2-3	AC007009.1	ENSG00000244239	0.00615079	0.847752	1.87458	0.0649175	0.337098	-6.19249	1.84583
Exc_L2-3	AC007014.1	ENSG00000262020	0.000646364	1.42739	0.168367	0.866759	0.959054	-7.99268	0.167776
Exc_L2-3	AC007036.5	ENSG00000286847	-0.010333	1.32297	-2.5059	0.014297	0.162635	-4.89993	-2.44971
In_PVALB_Ba	AC007038.1	ENSG00000229127	0.00306965	3.93165	1.03338	0.304204	0.658891	-7.63191	1.02746
Exc_L3-5	AC007038.1	ENSG00000229127	0.00286277	4.6044	0.74905	0.455732	0.770497	-7.74671	0.745893
Astro_PP	AC007038.1	ENSG00000229127	-0.00254799	4.38342	-0.552732	0.581872	0.841039	-7.70358	-0.550652
In_SST	AC007038.1	ENSG00000229127	0.00564146	3.99931	1.88969	0.0624077	0.331435	-6.28605	1.86339
In_VIP	AC007038.1	ENSG00000229127	-0.000595447	4.10313	-0.180347	0.857284	0.955875	-8.21815	-0.179833
Exc_L4-6_2	AC007038.1	ENSG00000229127	0.00257987	5.05806	0.822476	0.413019	0.742164	-8.12017	0.818593
Exc_L4-6_3	AC007038.1	ENSG00000229127	0.00172692	4.33277	0.554102	0.581018	0.840589	-7.85266	0.551899
Exc_L2-3	AC007038.1	ENSG00000229127	0.0025125	4.24428	0.850803	0.397498	0.731465	-8.17139	0.846098
In_RELN	AC007038.1	ENSG00000229127	-0.000412182	3.86664	-0.123654	0.901858	0.97046	-7.99421	-0.123315
Exc_L4-6_1	AC007038.1	ENSG00000229127	0.00206715	3.99891	0.726031	0.469741	0.779464	-8.01655	0.7229
OPC	AC007038.1	ENSG00000229127	0.000874074	5.13624	0.245856	0.806355	0.937441	-8.16229	0.245131
Oligodendrocyte	AC007038.1	ENSG00000229127	-0.00307946	5.02158	-0.878573	0.382151	0.720695	-7.75239	-0.873939
Exc_L5-6_1	AC007038.1	ENSG00000229127	0.0139622	4.83012	2.80147	0.00640288	0.107834	-4.09099	2.7264
Exc_L4-6_1	AC007038.2	ENSG00000272807	0.00309992	2.20231	0.634234	0.527784	0.813002	-7.63366	0.631392
Exc_L2-3	AC007038.2	ENSG00000272807	0.00192268	2.53946	0.757731	0.451088	0.767289	-7.90372	0.753603
Exc_L4-6_2	AC007038.2	ENSG00000272807	0.00451054	2.82683	1.14055	0.257719	0.616988	-7.27581	1.1318
Exc_L2-3	AC007066.2	ENSG00000261094	-0.00681806	0.549317	-1.60287	0.113143	0.433422	-6.54374	-1.58422
Exc_L2-3	AC007091.1	ENSG00000223838	-0.00226338	5.26148	-0.494516	0.622347	0.860775	-8.52062	-0.492526
Exc_L3-5	AC007091.1	ENSG00000223838	-0.0112489	4.72435	-1.51532	0.133319	0.465849	-6.87407	-1.50114
Exc_L4-6_1	AC007091.1	ENSG00000223838	-0.00277991	3.97742	-0.495177	0.621814	0.860573	-8.10894	-0.49328
Exc_L2-3	AC007098.1	ENSG00000231609	-0.00310134	3.21628	-1.02618	0.308371	0.66248	-7.84249	-1.01865
Exc_L4-6_2	AC007098.1	ENSG00000231609	-0.000134432	3.13841	-0.0391503	0.968884	0.991321	-8.03669	-0.0390078
In_VIP	AC007098.1	ENSG00000231609	-0.00917375	2.83564	-1.63675	0.105781	0.421141	-6.67195	-1.61745
In_PVALB_Ba	AC007098.1	ENSG00000231609	0.00380305	2.90361	0.93809	0.351254	0.697386	-7.54064	0.93216
Astro_PP	AC007098.1	ENSG00000231609	-0.00286083	4.67692	-0.629428	0.530835	0.814768	-7.69912	-0.626732
Exc_L4-6_1	AC007098.1	ENSG00000231609	0.00013594	2.86788	0.0343308	0.972703	0.99245	-8.04326	0.034219
Exc_L2-3	AC007099.1	ENSG00000231172	0.0075084	-0.0499614	1.27767	0.205292	0.561667	-6.94943	1.26662
OPC	AC007106.2	ENSG00000287389	0.0159159	5.15259	2.50068	0.0144147	0.163317	-5.12292	2.44676
Exc_L2-3	AC007114.1	ENSG00000263004	0.00479721	1.14098	1.19854	0.234427	0.593507	-7.20493	1.18903
Exc_L2-3	AC007114.2	ENSG00000263089	-0.000492981	1.47031	-0.122084	0.903164	0.970882	-7.97874	-0.121665
In_PVALB_Ba	AC007114.2	ENSG00000263089	0.00531686	2.71423	1.1058	0.272297	0.631079	-7.28206	1.09779
Exc_L2-3	AC007192.2	ENSG00000269145	0.00105412	0.066963	0.238964	0.811777	0.939406	-7.77321	0.238135
Exc_L2-3	AC007216.3	ENSG00000261560	0.00465522	0.401508	1.24997	0.215264	0.573026	-6.99753	1.23922
Exc_L4-6_3	AC007216.4	ENSG00000263307	0.00278061	3.80804	0.627429	0.532212	0.815497	-7.7134	0.624633
In_RELN	AC007216.4	ENSG00000263307	0.00278891	4.06363	0.787138	0.433417	0.756049	-7.74225	0.783358
Exc_L4-6_2	AC007216.4	ENSG00000263307	-5.46962e-06	4.04269	-0.00239009	0.998099	0.999479	-8.22862	-0.0023828
In_VIP	AC007216.4	ENSG00000263307	0.00117581	4.10922	0.468152	0.640925	0.86948	-8.13022	0.466406
Exc_L4-6_1	AC007216.4	ENSG00000263307	-0.000517309	3.82665	-0.189757	0.849965	0.953179	-8.21128	-0.189163
[truncated: 177,604 more rows]

## Sheet: Table S7
Supplementary Table 7 | Results of pairwise comparisons of number of DE genes per cell type
snRNA-seq dataset was downsampled to 5,000 nuclei per cell type(10 times; N=10) followed by DE analysis. Next pairwise comparisons (two-sided Mann Whitney U test, followed by multiple testing correction (fdr)) of the number of DE genes (FDR-adjusted p-value < 0.05) per cell type were performed. This table summarises test statistics.
variable	group1	group2	n1	n2	statistic	p	p.adj	p.adj.signif
nDE_0.05	In_LAMP5_2	Exc_L4-6_2	10	10	100	1.08e-05	0.000245	***
nDE_0.05	In_LAMP5_2	Exc_L2-3	10	10	100	0.000181	0.000245	***
nDE_0.05	In_LAMP5_2	Exc_L4-6_1	10	10	100	0.000182	0.000245	***
nDE_0.05	In_LAMP5_2	In_LAMP5_1	10	10	100	0.000182	0.000245	***
nDE_0.05	In_LAMP5_2	In_PVALB_Ch	10	10	100	1.08e-05	0.000245	***
nDE_0.05	In_LAMP5_2	Exc_L4-6_3	10	10	100	0.000182	0.000245	***
nDE_0.05	In_LAMP5_2	Exc_L3-5	10	10	100	0.00018	0.000245	***
nDE_0.05	In_LAMP5_2	Exc_L5-6_1	10	10	100	0.000179	0.000245	***
nDE_0.05	In_LAMP5_2	In_VIP	10	10	100	1.08e-05	0.000245	***
nDE_0.05	In_LAMP5_2	Exc_L5-6_HTR2C	10	10	100	8.74e-05	0.000245	***
nDE_0.05	In_LAMP5_2	In_SST	10	10	100	0.00018	0.000245	***
nDE_0.05	In_LAMP5_2	In_PVALB_Ba	10	10	100	0.000181	0.000245	***
nDE_0.05	In_LAMP5_2	In_RELN	10	10	100	0.000179	0.000245	***
nDE_0.05	In_LAMP5_2	OPC	10	10	100	0.000177	0.000245	***
nDE_0.05	In_LAMP5_2	Astro_FB	10	10	100	0.000182	0.000245	***
nDE_0.05	In_LAMP5_2	Exc_L5-6_2	10	10	100	0.000146	0.000245	***
nDE_0.05	In_LAMP5_2	Astro_PP	10	10	100	0.000178	0.000245	***
nDE_0.05	In_LAMP5_2	Endothelial	10	10	100	0.000168	0.000245	***
nDE_0.05	In_LAMP5_2	Microglia	10	10	100	0.000154	0.000245	***
nDE_0.05	In_LAMP5_2	Oligodendrocyte	10	10	100	0.000168	0.000245	***
nDE_0.05	Exc_L4-6_2	Exc_L2-3	10	10	63	0.344	0.357624	ns
nDE_0.05	Exc_L4-6_2	Exc_L4-6_1	10	10	91.5	0.002	0.00232044	**
nDE_0.05	Exc_L4-6_2	In_LAMP5_1	10	10	97.5	0.000377	0.000474072	***
nDE_0.05	Exc_L4-6_2	In_PVALB_Ch	10	10	100	1.08e-05	0.000245	***
nDE_0.05	Exc_L4-6_2	Exc_L4-6_3	10	10	100	0.000182	0.000245	***
nDE_0.05	Exc_L4-6_2	Exc_L3-5	10	10	100	0.00018	0.000245	***
nDE_0.05	Exc_L4-6_2	Exc_L5-6_1	10	10	100	0.000179	0.000245	***
nDE_0.05	Exc_L4-6_2	In_VIP	10	10	100	1.08e-05	0.000245	***
nDE_0.05	Exc_L4-6_2	Exc_L5-6_HTR2C	10	10	100	8.74e-05	0.000245	***
nDE_0.05	Exc_L4-6_2	In_SST	10	10	100	0.00018	0.000245	***
nDE_0.05	Exc_L4-6_2	In_PVALB_Ba	10	10	100	0.000181	0.000245	***
nDE_0.05	Exc_L4-6_2	In_RELN	10	10	100	0.000179	0.000245	***
nDE_0.05	Exc_L4-6_2	OPC	10	10	100	0.000177	0.000245	***
nDE_0.05	Exc_L4-6_2	Astro_FB	10	10	100	0.000182	0.000245	***
nDE_0.05	Exc_L4-6_2	Exc_L5-6_2	10	10	100	0.000146	0.000245	***
nDE_0.05	Exc_L4-6_2	Astro_PP	10	10	100	0.000178	0.000245	***
nDE_0.05	Exc_L4-6_2	Endothelial	10	10	100	0.000168	0.000245	***
nDE_0.05	Exc_L4-6_2	Microglia	10	10	100	0.000154	0.000245	***
nDE_0.05	Exc_L4-6_2	Oligodendrocyte	10	10	100	0.000168	0.000245	***
nDE_0.05	Exc_L2-3	Exc_L4-6_1	10	10	89	0.004	0.00459016	**
nDE_0.05	Exc_L2-3	In_LAMP5_1	10	10	97	0.000433	0.000534882	***
nDE_0.05	Exc_L2-3	In_PVALB_Ch	10	10	100	0.000181	0.000245	***
nDE_0.05	Exc_L2-3	Exc_L4-6_3	10	10	100	0.00018	0.000245	***
nDE_0.05	Exc_L2-3	Exc_L3-5	10	10	100	0.000178	0.000245	***
nDE_0.05	Exc_L2-3	Exc_L5-6_1	10	10	100	0.000177	0.000245	***
nDE_0.05	Exc_L2-3	In_VIP	10	10	100	0.000181	0.000245	***
nDE_0.05	Exc_L2-3	Exc_L5-6_HTR2C	10	10	100	8.63e-05	0.000245	***
nDE_0.05	Exc_L2-3	In_SST	10	10	100	0.000178	0.000245	***
nDE_0.05	Exc_L2-3	In_PVALB_Ba	10	10	100	0.000179	0.000245	***
nDE_0.05	Exc_L2-3	In_RELN	10	10	100	0.000177	0.000245	***
nDE_0.05	Exc_L2-3	OPC	10	10	100	0.000175	0.000245	***
nDE_0.05	Exc_L2-3	Astro_FB	10	10	100	0.00018	0.000245	***
nDE_0.05	Exc_L2-3	Exc_L5-6_2	10	10	100	0.000144	0.000245	***
nDE_0.05	Exc_L2-3	Astro_PP	10	10	100	0.000176	0.000245	***
nDE_0.05	Exc_L2-3	Endothelial	10	10	100	0.000166	0.000245	***
nDE_0.05	Exc_L2-3	Microglia	10	10	100	0.000152	0.000245	***
nDE_0.05	Exc_L2-3	Oligodendrocyte	10	10	100	0.000166	0.000245	***
nDE_0.05	Exc_L4-6_1	In_LAMP5_1	10	10	76	0.054	0.0575635	ns
nDE_0.05	Exc_L4-6_1	In_PVALB_Ch	10	10	91.5	0.002	0.00232044	**
nDE_0.05	Exc_L4-6_1	Exc_L4-6_3	10	10	100	0.000181	0.000245	***
nDE_0.05	Exc_L4-6_1	Exc_L3-5	10	10	100	0.000179	0.000245	***
nDE_0.05	Exc_L4-6_1	Exc_L5-6_1	10	10	100	0.000178	0.000245	***
nDE_0.05	Exc_L4-6_1	In_VIP	10	10	100	0.000182	0.000245	***
nDE_0.05	Exc_L4-6_1	Exc_L5-6_HTR2C	10	10	100	8.69e-05	0.000245	***
nDE_0.05	Exc_L4-6_1	In_SST	10	10	100	0.000179	0.000245	***
nDE_0.05	Exc_L4-6_1	In_PVALB_Ba	10	10	100	0.00018	0.000245	***
nDE_0.05	Exc_L4-6_1	In_RELN	10	10	100	0.000178	0.000245	***
nDE_0.05	Exc_L4-6_1	OPC	10	10	100	0.000176	0.000245	***
nDE_0.05	Exc_L4-6_1	Astro_FB	10	10	100	0.000181	0.000245	***
nDE_0.05	Exc_L4-6_1	Exc_L5-6_2	10	10	100	0.000145	0.000245	***
nDE_0.05	Exc_L4-6_1	Astro_PP	10	10	100	0.000177	0.000245	***
nDE_0.05	Exc_L4-6_1	Endothelial	10	10	100	0.000167	0.000245	***
nDE_0.05	Exc_L4-6_1	Microglia	10	10	100	0.000153	0.000245	***
nDE_0.05	Exc_L4-6_1	Oligodendrocyte	10	10	100	0.000167	0.000245	***
nDE_0.05	In_LAMP5_1	In_PVALB_Ch	10	10	65	0.272	0.284179	ns
nDE_0.05	In_LAMP5_1	Exc_L4-6_3	10	10	96	0.000577	0.000704477	***
nDE_0.05	In_LAMP5_1	Exc_L3-5	10	10	98	0.000323	0.000413598	***
nDE_0.05	In_LAMP5_1	Exc_L5-6_1	10	10	100	0.000178	0.000245	***
nDE_0.05	In_LAMP5_1	In_VIP	10	10	97	0.000437	0.000536667	***
nDE_0.05	In_LAMP5_1	Exc_L5-6_HTR2C	10	10	100	8.69e-05	0.000245	***
nDE_0.05	In_LAMP5_1	In_SST	10	10	100	0.000179	0.000245	***
nDE_0.05	In_LAMP5_1	In_PVALB_Ba	10	10	100	0.00018	0.000245	***
nDE_0.05	In_LAMP5_1	In_RELN	10	10	100	0.000178	0.000245	***
nDE_0.05	In_LAMP5_1	OPC	10	10	100	0.000176	0.000245	***
nDE_0.05	In_LAMP5_1	Astro_FB	10	10	100	0.000181	0.000245	***
nDE_0.05	In_LAMP5_1	Exc_L5-6_2	10	10	100	0.000145	0.000245	***
nDE_0.05	In_LAMP5_1	Astro_PP	10	10	100	0.000177	0.000245	***
nDE_0.05	In_LAMP5_1	Endothelial	10	10	100	0.000167	0.000245	***
nDE_0.05	In_LAMP5_1	Microglia	10	10	100	0.000153	0.000245	***
nDE_0.05	In_LAMP5_1	Oligodendrocyte	10	10	100	0.000167	0.000245	***
nDE_0.05	In_PVALB_Ch	Exc_L4-6_3	10	10	90.5	0.002	0.00232044	**
nDE_0.05	In_PVALB_Ch	Exc_L3-5	10	10	97	0.000433	0.000534882	***
nDE_0.05	In_PVALB_Ch	Exc_L5-6_1	10	10	99	0.000241	0.000314348	***
nDE_0.05	In_PVALB_Ch	In_VIP	10	10	93.5	0.001	0.0012	**
nDE_0.05	In_PVALB_Ch	Exc_L5-6_HTR2C	10	10	100	8.74e-05	0.000245	***
nDE_0.05	In_PVALB_Ch	In_SST	10	10	100	0.00018	0.000245	***
nDE_0.05	In_PVALB_Ch	In_PVALB_Ba	10	10	100	0.000181	0.000245	***
nDE_0.05	In_PVALB_Ch	In_RELN	10	10	100	0.000179	0.000245	***
nDE_0.05	In_PVALB_Ch	OPC	10	10	100	0.000177	0.000245	***
nDE_0.05	In_PVALB_Ch	Astro_FB	10	10	100	0.000182	0.000245	***
nDE_0.05	In_PVALB_Ch	Exc_L5-6_2	10	10	100	0.000146	0.000245	***
nDE_0.05	In_PVALB_Ch	Astro_PP	10	10	100	0.000178	0.000245	***
nDE_0.05	In_PVALB_Ch	Endothelial	10	10	100	0.000168	0.000245	***
nDE_0.05	In_PVALB_Ch	Microglia	10	10	100	0.000154	0.000245	***
nDE_0.05	In_PVALB_Ch	Oligodendrocyte	10	10	100	0.000168	0.000245	***
nDE_0.05	Exc_L4-6_3	Exc_L3-5	10	10	74	0.075	0.0795455	ns
nDE_0.05	Exc_L4-6_3	Exc_L5-6_1	10	10	83.5	0.012	0.0131937	*
nDE_0.05	Exc_L4-6_3	In_VIP	10	10	78	0.037	0.0396429	*
nDE_0.05	Exc_L4-6_3	Exc_L5-6_HTR2C	10	10	100	8.69e-05	0.000245	***
nDE_0.05	Exc_L4-6_3	In_SST	10	10	100	0.000179	0.000245	***
nDE_0.05	Exc_L4-6_3	In_PVALB_Ba	10	10	100	0.00018	0.000245	***
nDE_0.05	Exc_L4-6_3	In_RELN	10	10	100	0.000178	0.000245	***
nDE_0.05	Exc_L4-6_3	OPC	10	10	100	0.000176	0.000245	***
nDE_0.05	Exc_L4-6_3	Astro_FB	10	10	100	0.000181	0.000245	***
nDE_0.05	Exc_L4-6_3	Exc_L5-6_2	10	10	100	0.000145	0.000245	***
nDE_0.05	Exc_L4-6_3	Astro_PP	10	10	100	0.000177	0.000245	***
nDE_0.05	Exc_L4-6_3	Endothelial	10	10	100	0.000167	0.000245	***
nDE_0.05	Exc_L4-6_3	Microglia	10	10	100	0.000153	0.000245	***
nDE_0.05	Exc_L4-6_3	Oligodendrocyte	10	10	100	0.000167	0.000245	***
nDE_0.05	Exc_L3-5	Exc_L5-6_1	10	10	54	0.791	0.798606	ns
nDE_0.05	Exc_L3-5	In_VIP	10	10	59.5	0.495	0.512069	ns
nDE_0.05	Exc_L3-5	Exc_L5-6_HTR2C	10	10	100	8.57e-05	0.000245	***
nDE_0.05	Exc_L3-5	In_SST	10	10	100	0.000177	0.000245	***
nDE_0.05	Exc_L3-5	In_PVALB_Ba	10	10	100	0.000178	0.000245	***
nDE_0.05	Exc_L3-5	In_RELN	10	10	100	0.000176	0.000245	***
nDE_0.05	Exc_L3-5	OPC	10	10	100	0.000174	0.000245	***
nDE_0.05	Exc_L3-5	Astro_FB	10	10	100	0.000179	0.000245	***
nDE_0.05	Exc_L3-5	Exc_L5-6_2	10	10	100	0.000143	0.000245	***
nDE_0.05	Exc_L3-5	Astro_PP	10	10	100	0.000175	0.000245	***
nDE_0.05	Exc_L3-5	Endothelial	10	10	100	0.000165	0.000245	***
nDE_0.05	Exc_L3-5	Microglia	10	10	100	0.000151	0.000245	***
nDE_0.05	Exc_L3-5	Oligodendrocyte	10	10	100	0.000165	0.000245	***
nDE_0.05	Exc_L5-6_1	In_VIP	10	10	54	0.791	0.798606	ns
nDE_0.05	Exc_L5-6_1	Exc_L5-6_HTR2C	10	10	100	8.51e-05	0.000245	***
nDE_0.05	Exc_L5-6_1	In_SST	10	10	99	0.000237	0.000312375	***
nDE_0.05	Exc_L5-6_1	In_PVALB_Ba	10	10	99	0.000238	0.000312375	***
nDE_0.05	Exc_L5-6_1	In_RELN	10	10	100	0.000175	0.000245	***
nDE_0.05	Exc_L5-6_1	OPC	10	10	100	0.000173	0.000245	***
nDE_0.05	Exc_L5-6_1	Astro_FB	10	10	100	0.000178	0.000245	***
nDE_0.05	Exc_L5-6_1	Exc_L5-6_2	10	10	100	0.000142	0.000245	***
nDE_0.05	Exc_L5-6_1	Astro_PP	10	10	100	0.000174	0.000245	***
nDE_0.05	Exc_L5-6_1	Endothelial	10	10	100	0.000164	0.000245	***
nDE_0.05	Exc_L5-6_1	Microglia	10	10	100	0.00015	0.000245	***
nDE_0.05	Exc_L5-6_1	Oligodendrocyte	10	10	100	0.000164	0.000245	***
nDE_0.05	In_VIP	Exc_L5-6_HTR2C	10	10	89	0.002	0.00232044	**
nDE_0.05	In_VIP	In_SST	10	10	89.5	0.003	0.00346154	**
nDE_0.05	In_VIP	In_PVALB_Ba	10	10	98	0.000326	0.000414909	***
nDE_0.05	In_VIP	In_RELN	10	10	97	0.000431	0.000534882	***
nDE_0.05	In_VIP	OPC	10	10	100	0.000177	0.000245	***
nDE_0.05	In_VIP	Astro_FB	10	10	100	0.000182	0.000245	***
nDE_0.05	In_VIP	Exc_L5-6_2	10	10	100	0.000146	0.000245	***
nDE_0.05	In_VIP	Astro_PP	10	10	100	0.000178	0.000245	***
nDE_0.05	In_VIP	Endothelial	10	10	100	0.000168	0.000245	***
nDE_0.05	In_VIP	Microglia	10	10	100	0.000154	0.000245	***
nDE_0.05	In_VIP	Oligodendrocyte	10	10	100	0.000168	0.000245	***
nDE_0.05	Exc_L5-6_HTR2C	In_SST	10	10	71	0.103	0.108693	ns
nDE_0.05	Exc_L5-6_HTR2C	In_PVALB_Ba	10	10	90	0.002	0.00232044	**
nDE_0.05	Exc_L5-6_HTR2C	In_RELN	10	10	91	0.001	0.0012	**
nDE_0.05	Exc_L5-6_HTR2C	OPC	10	10	100	8.4e-05	0.000245	***
nDE_0.05	Exc_L5-6_HTR2C	Astro_FB	10	10	100	8.69e-05	0.000245	***
nDE_0.05	Exc_L5-6_HTR2C	Exc_L5-6_2	10	10	100	6.67e-05	0.000245	***
nDE_0.05	Exc_L5-6_HTR2C	Astro_PP	10	10	100	8.45e-05	0.000245	***
nDE_0.05	Exc_L5-6_HTR2C	Endothelial	10	10	100	7.9e-05	0.000245	***
nDE_0.05	Exc_L5-6_HTR2C	Microglia	10	10	100	7.11e-05	0.000245	***
nDE_0.05	Exc_L5-6_HTR2C	Oligodendrocyte	10	10	100	7.9e-05	0.000245	***
nDE_0.05	In_SST	In_PVALB_Ba	10	10	87.5	0.005	0.00570652	**
nDE_0.05	In_SST	In_RELN	10	10	83.5	0.012	0.0131937	*
nDE_0.05	In_SST	OPC	10	10	100	0.000174	0.000245	***
nDE_0.05	In_SST	Astro_FB	10	10	98.5	0.000278	0.00035816	***
nDE_0.05	In_SST	Exc_L5-6_2	10	10	100	0.000143	0.000245	***
nDE_0.05	In_SST	Astro_PP	10	10	100	0.000175	0.000245	***
nDE_0.05	In_SST	Endothelial	10	10	100	0.000165	0.000245	***
nDE_0.05	In_SST	Microglia	10	10	100	0.000151	0.000245	***
nDE_0.05	In_SST	Oligodendrocyte	10	10	100	0.000165	0.000245	***
nDE_0.05	In_PVALB_Ba	In_RELN	10	10	47	0.849	0.853062	ns
nDE_0.05	In_PVALB_Ba	OPC	10	10	84.5	0.01	0.0111702	*
nDE_0.05	In_PVALB_Ba	Astro_FB	10	10	85.5	0.008	0.00903226	**
nDE_0.05	In_PVALB_Ba	Exc_L5-6_2	10	10	99.5	0.000167	0.000245	***
nDE_0.05	In_PVALB_Ba	Astro_PP	10	10	100	0.000176	0.000245	***
nDE_0.05	In_PVALB_Ba	Endothelial	10	10	100	0.000166	0.000245	***
nDE_0.05	In_PVALB_Ba	Microglia	10	10	100	0.000152	0.000245	***
nDE_0.05	In_PVALB_Ba	Oligodendrocyte	10	10	100	0.000166	0.000245	***
nDE_0.05	In_RELN	OPC	10	10	85	0.009	0.010107	*
nDE_0.05	In_RELN	Astro_FB	10	10	84	0.011	0.0122222	*
nDE_0.05	In_RELN	Exc_L5-6_2	10	10	90	0.002	0.00232044	**
nDE_0.05	In_RELN	Astro_PP	10	10	98.5	0.00027	0.00035	***
nDE_0.05	In_RELN	Endothelial	10	10	100	0.000164	0.000245	***
nDE_0.05	In_RELN	Microglia	10	10	100	0.00015	0.000245	***
nDE_0.05	In_RELN	Oligodendrocyte	10	10	100	0.000164	0.000245	***
nDE_0.05	OPC	Astro_FB	10	10	65.5	0.254	0.2667	ns
nDE_0.05	OPC	Exc_L5-6_2	10	10	81.5	0.015	0.0164063	*
nDE_0.05	OPC	Astro_PP	10	10	97.5	0.000353	0.000446566	***
nDE_0.05	OPC	Endothelial	10	10	100	0.000162	0.000245	***
nDE_0.05	OPC	Microglia	10	10	100	0.000149	0.000245	***
nDE_0.05	OPC	Oligodendrocyte	10	10	100	0.000162	0.000245	***
nDE_0.05	Astro_FB	Exc_L5-6_2	10	10	57	0.614	0.628976	ns
nDE_0.05	Astro_FB	Astro_PP	10	10	86.5	0.006	0.00681081	**
nDE_0.05	Astro_FB	Endothelial	10	10	99	0.000222	0.000295063	***
nDE_0.05	Astro_FB	Microglia	10	10	100	0.000153	0.000245	***
nDE_0.05	Astro_FB	Oligodendrocyte	10	10	99	0.000222	0.000295063	***
nDE_0.05	Exc_L5-6_2	Astro_PP	10	10	94	0.000747	0.000906763	***
nDE_0.05	Exc_L5-6_2	Endothelial	10	10	100	0.000133	0.000245	***
nDE_0.05	Exc_L5-6_2	Microglia	10	10	100	0.000122	0.000245	***
nDE_0.05	Exc_L5-6_2	Oligodendrocyte	10	10	100	0.000133	0.000245	***
nDE_0.05	Astro_PP	Endothelial	10	10	78	0.033	0.0355385	*
nDE_0.05	Astro_PP	Microglia	10	10	78.5	0.027	0.0292268	*
nDE_0.05	Astro_PP	Oligodendrocyte	10	10	81.5	0.016	0.0174093	*
nDE_0.05	Endothelial	Microglia	10	10	49	0.968	0.968	ns
nDE_0.05	Endothelial	Oligodendrocyte	10	10	56.5	0.634	0.646311	ns
nDE_0.05	Microglia	Oligodendrocyte	10	10	58.5	0.518	0.533235	ns

## Sheet: Table S8
Supplementary Table 8 | Results of pairwise comparisons of variance explained by age between cell types
Using variance partitioning variance in gene expression explained by age was calculated for each cell type. Next pairwise comparisons (two-sided Mann Whitney U test, followed by multiple testing correction (fdr)) of the variance explained by age in gene expression per cell type were performed. n1 and n2 refer to the number of genes of the respective cell type in group1 and group2 respectively. Th…
variable	group1	group2	n1	n2	statistic	p	p.adj	p.adj.signif
Age	In_LAMP5_2	Exc_L2-3	5316	18064	49459326	0.000834	0.001251	**
Age	In_LAMP5_2	In_PVALB_Ch	5316	5087	14364734	3.62e-08	7.83711e-08	****
Age	In_LAMP5_2	Exc_L5-6_2	5316	1922	5461720	6.9e-06	1.27105e-05	****
Age	In_LAMP5_2	Exc_L4-6_2	5316	12375	34926132	6.61e-11	1.92792e-10	****
Age	In_LAMP5_2	In_SST	5316	10741	30910392	1.33e-17	5.47647e-17	****
Age	In_LAMP5_2	In_LAMP5_1	5316	7497	21928654	2.93e-22	1.57769e-21	****
Age	In_LAMP5_2	Oligodendrocyte	5316	8931	26187899	5.96e-25	3.576e-24	****
Age	In_LAMP5_2	In_VIP	5316	12438	36940510	2.43e-35	3.00176e-34	****
Age	In_LAMP5_2	Exc_L5-6_1	5316	6652	19692444	9.12e-27	5.80364e-26	****
Age	In_LAMP5_2	Exc_L4-6_1	5316	12977	38243591	6.15e-31	5.166e-30	****
Age	In_LAMP5_2	Exc_L4-6_3	5316	9934	29522732	2.3e-33	2.54211e-32	****
Age	In_LAMP5_2	Astro_FB	5316	5038	15155455	3.82e-31	3.3425e-30	****
Age	In_LAMP5_2	In_RELN	5316	10468	32085239	6.85e-56	1.59833e-54	****
Age	In_LAMP5_2	Exc_L3-5	5316	8809	27015063	4.38e-53	8.36182e-52	****
Age	In_LAMP5_2	Microglia	5316	5260	15882437	9.21e-34	1.0745e-32	****
Age	In_LAMP5_2	OPC	5316	9520	29044481	1.5e-50	2.625e-49	****
Age	In_LAMP5_2	Astro_PP	5316	10444	31961316	1.41e-54	2.961e-53	****
Age	In_LAMP5_2	In_PVALB_Ba	5316	11904	37014524	4e-71	4.2e-69	****
Age	In_LAMP5_2	Endothelial	5316	2721	8585455	5.4e-43	8.72308e-42	****
Age	In_LAMP5_2	Exc_L5-6_HTR2C	5316	4634	14582861	1.36e-56	4.76e-55	****
Age	Exc_L2-3	In_PVALB_Ch	18064	5087	47307499	0.001	0.00143836	**
Age	Exc_L2-3	Exc_L5-6_2	18064	1922	18010395	0.007	0.00942308	**
Age	Exc_L2-3	Exc_L4-6_2	18064	12375	115363338	1.84e-06	3.51273e-06	****
Age	Exc_L2-3	In_SST	18064	10741	101905609	7.53e-13	2.51e-12	****
Age	Exc_L2-3	In_LAMP5_1	18064	7497	72235061	3.78e-17	1.52654e-16	****
Age	Exc_L2-3	Oligodendrocyte	18064	8931	86417122	1.32e-21	6.93e-21	****
Age	Exc_L2-3	In_VIP	18064	12438	121750820	1.35e-35	1.77188e-34	****
Age	Exc_L2-3	Exc_L5-6_1	18064	6652	64969095	8.73e-23	4.82447e-22	****
Age	Exc_L2-3	Exc_L4-6_1	18064	12977	126317226	1.31e-31	1.31e-30	****
Age	Exc_L2-3	Exc_L4-6_3	18064	9934	97492556	3.31e-33	3.4755e-32	****
Age	Exc_L2-3	Astro_FB	18064	5038	50034998	2.58e-27	1.806e-26	****
Age	Exc_L2-3	In_RELN	18064	10468	105840313	1.2e-63	8.4e-62	****
Age	Exc_L2-3	Exc_L3-5	18064	8809	89171787	2.71e-58	1.1382e-56	****
Age	Exc_L2-3	Microglia	18064	5260	52508589	2.73e-31	2.49261e-30	****
Age	Exc_L2-3	OPC	18064	9520	95930146	2.33e-56	6.11625e-55	****
Age	Exc_L2-3	Astro_PP	18064	10444	105565602	3.3e-63	1.7325e-61	****
Age	Exc_L2-3	In_PVALB_Ba	18064	11904	122136246	1.52e-88	3.192e-86	****
Age	Exc_L2-3	Endothelial	18064	2721	28382972	6.62e-39	9.268e-38	****
Age	Exc_L2-3	Exc_L5-6_HTR2C	18064	4634	48151720	2.07e-56	6.11625e-55	****
Age	In_PVALB_Ch	Exc_L5-6_2	5087	1922	4928761	0.595	0.627889	ns
Age	In_PVALB_Ch	Exc_L4-6_2	5087	12375	31588800	0.709	0.733448	ns
Age	In_PVALB_Ch	In_SST	5087	10741	27929074	0.023	0.0296319	*
Age	In_PVALB_Ch	In_LAMP5_1	5087	7497	19805902	0.000227	0.000363893	***
Age	In_PVALB_Ch	Oligodendrocyte	5087	8931	23710373	1.59e-05	2.80588e-05	****
Age	In_PVALB_Ch	In_VIP	5087	12438	33424548	4.02e-09	9.81628e-09	****
Age	In_PVALB_Ch	Exc_L5-6_1	5087	6652	17830457	5.52e-07	1.09358e-06	****
Age	In_PVALB_Ch	Exc_L4-6_1	5087	12977	34676481	1.18e-07	2.45347e-07	****
Age	In_PVALB_Ch	Exc_L4-6_3	5087	9934	26771489	2.22e-09	5.55e-09	****
Age	In_PVALB_Ch	Astro_FB	5087	5038	13751165	1.87e-10	5.16711e-10	****
Age	In_PVALB_Ch	In_RELN	5087	10468	29119822	2.22e-21	1.11e-20	****
Age	In_PVALB_Ch	Exc_L3-5	5087	8809	24537012	8.29e-21	3.95659e-20	****
Age	In_PVALB_Ch	Microglia	5087	5260	14434184	3.71e-12	1.16284e-11	****
Age	In_PVALB_Ch	OPC	5087	9520	26391510	3.03e-19	1.414e-18	****
Age	In_PVALB_Ch	Astro_PP	5087	10444	29042978	3.32e-21	1.6214e-20	****
Age	In_PVALB_Ch	In_PVALB_Ba	5087	11904	33641703	1.52e-30	1.22769e-29	****
Age	In_PVALB_Ch	Endothelial	5087	2721	7823784	1.84e-21	9.42439e-21	****
Age	In_PVALB_Ch	Exc_L5-6_HTR2C	5087	4634	13271490	6.26e-27	4.10812e-26	****
Age	Exc_L5-6_2	Exc_L4-6_2	1922	12375	11841101	0.761	0.779561	ns
Age	Exc_L5-6_2	In_SST	1922	10741	10459907	0.35	0.383906	ns
Age	Exc_L5-6_2	In_LAMP5_1	1922	7497	7418193	0.045	0.0555882	ns
Age	Exc_L5-6_2	Oligodendrocyte	1922	8931	8881882	0.016	0.0208696	*
Age	Exc_L5-6_2	In_VIP	1922	12438	12516415	0.000864	0.00128681	**
Age	Exc_L5-6_2	Exc_L5-6_1	1922	6652	6680845	0.003	0.00417219	**
Age	Exc_L5-6_2	Exc_L4-6_1	1922	12977	12991488	0.003	0.00417219	**
Age	Exc_L5-6_2	Exc_L4-6_3	1922	9934	10028923	0.000445	0.000682117	***
Age	Exc_L5-6_2	Astro_FB	1922	5038	5150760	3.69e-05	6.35164e-05	****
Age	Exc_L5-6_2	In_RELN	1922	10468	10901883	5.14e-09	1.18615e-08	****
Age	Exc_L5-6_2	Exc_L3-5	1922	8809	9188526	4.2e-09	1.00466e-08	****
Age	Exc_L5-6_2	Microglia	1922	5260	5408811	5.36e-06	9.96106e-06	****
Age	Exc_L5-6_2	OPC	1922	9520	9884356	2.56e-08	5.65895e-08	****
Age	Exc_L5-6_2	Astro_PP	1922	10444	10877863	4.96e-09	1.15733e-08	****
Age	Exc_L5-6_2	In_PVALB_Ba	1922	11904	12594239	1.16e-12	3.80625e-12	****
Age	Exc_L5-6_2	Endothelial	1922	2721	2930159	2.42e-12	7.7e-12	****
Age	Exc_L5-6_2	Exc_L5-6_HTR2C	1922	4634	4968187	1.57e-13	5.495e-13	****
Age	Exc_L4-6_2	In_SST	12375	10741	67599648	0.024	0.0307317	*
Age	Exc_L4-6_2	In_LAMP5_1	12375	7497	47914903	9.77e-05	0.000159047	***
Age	Exc_L4-6_2	Oligodendrocyte	12375	8931	57358147	2.19e-06	4.14324e-06	****
Age	Exc_L4-6_2	In_VIP	12375	12438	80787222	1.17e-11	3.46056e-11	****
Age	Exc_L4-6_2	Exc_L5-6_1	12375	6652	43122802	5.48e-08	1.17429e-07	****
Age	Exc_L4-6_2	Exc_L4-6_1	12375	12977	83883021	7.3e-10	1.86951e-09	****
Age	Exc_L4-6_2	Exc_L4-6_3	12375	9934	64738519	7.71e-12	2.34652e-11	****
Age	Exc_L4-6_2	Astro_FB	12375	5038	33237254	6.69e-12	2.06603e-11	****
Age	Exc_L4-6_2	In_RELN	12375	10468	70281306	1.3e-28	9.41379e-28	****
Age	Exc_L4-6_2	Exc_L3-5	12375	8809	59241065	3.66e-27	2.47935e-26	****
Age	Exc_L4-6_2	Microglia	12375	5260	34893242	3.24e-14	1.1731e-13	****
Age	Exc_L4-6_2	OPC	12375	9520	63730506	2.28e-25	1.40824e-24	****
Age	Exc_L4-6_2	Astro_PP	12375	10444	70134140	1.03e-28	7.725e-28	****
Age	Exc_L4-6_2	In_PVALB_Ba	12375	11904	81113704	1.76e-42	2.64e-41	****
Age	Exc_L4-6_2	Endothelial	12375	2721	18873677	4.19e-23	2.37811e-22	****
Age	Exc_L4-6_2	Exc_L5-6_HTR2C	12375	4634	31995312	2.21e-31	2.10955e-30	****
Age	In_SST	In_LAMP5_1	10741	7497	40890692	0.073	0.0861236	ns
Age	In_SST	Oligodendrocyte	10741	8931	49001084	0.009	0.011962	*
Age	In_SST	In_VIP	10741	12438	69030825	1.11e-05	2.00948e-05	****
Age	In_SST	Exc_L5-6_1	10741	6652	36848305	0.00048	0.000730435	***
Age	In_SST	Exc_L4-6_1	10741	12977	71702705	0.000129	0.000208385	***
Age	In_SST	Exc_L4-6_3	10741	9934	55349571	3.13e-06	5.86875e-06	****
Age	In_SST	Astro_FB	10741	5038	28429373	2.66e-07	5.37115e-07	****
Age	In_SST	In_RELN	10741	10468	60166195	8.32e-19	3.71745e-18	****
Age	In_SST	Exc_L3-5	10741	8809	50716762	3.96e-18	1.69714e-17	****
Age	In_SST	Microglia	10741	5260	29861607	4.21e-09	1.00466e-08	****
Age	In_SST	OPC	10741	9520	54572007	1.13e-16	4.47736e-16	****
Age	In_SST	Astro_PP	10741	10444	60058626	4.71e-19	2.15022e-18	****
Age	In_SST	In_PVALB_Ba	10741	11904	69517095	5.69e-30	4.42556e-29	****
Age	In_SST	Endothelial	10741	2721	16186174	3.72e-18	1.6275e-17	****
Age	In_SST	Exc_L5-6_HTR2C	10741	4634	27435098	6.1e-24	3.55833e-23	****
Age	In_LAMP5_1	Oligodendrocyte	7497	8931	33689379	0.485	0.525	ns
Age	In_LAMP5_1	In_VIP	7497	12438	47474159	0.031	0.038982	*
Age	In_LAMP5_1	Exc_L5-6_1	7497	6652	25337959	0.097	0.113167	ns
Age	In_LAMP5_1	Exc_L4-6_1	7497	12977	49317880	0.098	0.113702	ns
Age	In_LAMP5_1	Exc_L4-6_3	7497	9934	38072970	0.011	0.0145283	*
Age	In_LAMP5_1	Astro_FB	7497	5038	19565531	0.000612	0.000924604	***
Age	In_LAMP5_1	In_RELN	7497	10468	41430282	1.64e-10	4.592e-10	****
Age	In_LAMP5_1	Exc_L3-5	7497	8809	34927580	1.94e-10	5.29091e-10	****
Age	In_LAMP5_1	Microglia	7497	5260	20554740	4.3e-05	7.28226e-05	****
Age	In_LAMP5_1	OPC	7497	9520	37577951	2.72e-09	6.72e-09	****
Age	In_LAMP5_1	Astro_PP	7497	10444	41357448	1.09e-10	3.13562e-10	****
Age	In_LAMP5_1	In_PVALB_Ba	7497	11904	47896277	6.73e-18	2.8266e-17	****
Age	In_LAMP5_1	Endothelial	7497	2721	11159364	3.31e-13	1.13951e-12	****
Age	In_LAMP5_1	Exc_L5-6_HTR2C	7497	4634	18910831	2.06e-16	8.01111e-16	****
Age	Oligodendrocyte	In_VIP	8931	12438	56172982	0.156	0.178043	ns
Age	Oligodendrocyte	Exc_L5-6_1	8931	6652	29993350	0.298	0.329368	ns
Age	Oligodendrocyte	Exc_L4-6_1	8931	12977	58377471	0.351	0.383906	ns
Age	Oligodendrocyte	Exc_L4-6_3	8931	9934	45067879	0.058	0.0704046	ns
Age	Oligodendrocyte	Astro_FB	8931	5038	23153716	0.004	0.0054902	**
Age	Oligodendrocyte	In_RELN	8931	10468	48987305	8.02e-09	1.7917e-08	****
Age	Oligodendrocyte	Exc_L3-5	8931	8809	41308347	7.4e-09	1.67097e-08	****
Age	Oligodendrocyte	Microglia	8931	5260	24328921	0.000363	0.000568881	***
Age	Oligodendrocyte	OPC	8931	9520	44445265	8.89e-08	1.8669e-07	****
Age	Oligodendrocyte	Astro_PP	8931	10444	48915952	4.34e-09	1.02404e-08	****
Age	Oligodendrocyte	In_PVALB_Ba	8931	11904	56608067	9.62e-16	3.67309e-15	****
Age	Oligodendrocyte	Endothelial	8931	2721	13193357	1.14e-11	3.42e-11	****
Age	Oligodendrocyte	Exc_L5-6_HTR2C	8931	4634	22346308	2.12e-14	7.81053e-14	****
Age	In_VIP	Exc_L5-6_1	12438	6652	41303126	0.856	0.864231	ns
Age	In_VIP	Exc_L4-6_1	12438	12977	80416299	0.623	0.65403	ns
Age	In_VIP	Exc_L4-6_3	12438	9934	62075287	0.538	0.576429	ns
Age	In_VIP	Astro_FB	12438	5038	31900328	0.06	0.072	ns
Age	In_VIP	In_RELN	12438	10468	67540789	9.84e-07	1.91333e-06	****
Age	In_VIP	Exc_L3-5	12438	8809	56956191	8.08e-07	1.58579e-06	****
Age	In_VIP	Microglia	12438	5260	33534276	0.008	0.0107006	*
Age	In_VIP	OPC	12438	9520	61288683	7.58e-06	1.38417e-05	****
Age	In_VIP	Astro_PP	12438	10444	67453743	4.95e-07	9.9e-07	****
Age	In_VIP	In_PVALB_Ba	12438	11904	78099447	1.14e-13	4.05763e-13	****
Age	In_VIP	Endothelial	12438	2721	18210783	4.57e-10	1.19962e-09	****
Age	In_VIP	Exc_L5-6_HTR2C	12438	4634	30847095	1.41e-12	4.55538e-12	****
Age	Exc_L5-6_1	Exc_L4-6_1	6652	12977	43073156	0.814	0.828841	ns
Age	Exc_L5-6_1	Exc_L4-6_3	6652	9934	33249095	0.49	0.527692	ns
Age	Exc_L5-6_1	Astro_FB	6652	5038	17084641	0.069	0.0818644	ns
Age	Exc_L5-6_1	In_RELN	6652	10468	36158593	2.07e-05	3.59256e-05	****
Age	Exc_L5-6_1	Exc_L3-5	6652	8809	30494493	1.35e-05	2.40254e-05	****
Age	Exc_L5-6_1	Microglia	6652	5260	17958006	0.013	0.0170625	*
Age	Exc_L5-6_1	OPC	6652	9520	32809426	8.77e-05	0.000145016	***
Age	Exc_L5-6_1	Astro_PP	6652	10444	36109833	1.28e-05	2.29744e-05	****
Age	Exc_L5-6_1	In_PVALB_Ba	6652	11904	41787789	3.54e-10	9.41013e-10	****
Age	Exc_L5-6_1	Endothelial	6652	2721	9744246	5.28e-09	1.20522e-08	****
Age	Exc_L5-6_1	Exc_L5-6_HTR2C	6652	4634	16504703	1.42e-10	4.02973e-10	****
Age	Exc_L4-6_1	Exc_L4-6_3	12977	9934	64995074	0.278	0.308889	ns
Age	Exc_L4-6_1	Astro_FB	12977	5038	33390081	0.025	0.0316265	*
Age	Exc_L4-6_1	In_RELN	12977	10468	70618158	1.66e-07	3.38447e-07	****
Age	Exc_L4-6_1	Exc_L3-5	12977	8809	59557019	1.38e-07	2.84118e-07	****
Age	Exc_L4-6_1	Microglia	12977	5260	35085072	0.003	0.00417219	**
Age	Exc_L4-6_1	OPC	12977	9520	64082426	1.56e-06	3.0055e-06	****
Age	Exc_L4-6_1	Astro_PP	12977	10444	70523911	8.21e-08	1.74152e-07	****
Age	Exc_L4-6_1	In_PVALB_Ba	12977	11904	81573813	1.87e-14	7.0125e-14	****
Age	Exc_L4-6_1	Endothelial	12977	2721	19017616	2.31e-10	6.21923e-10	****
Age	Exc_L4-6_1	Exc_L5-6_HTR2C	12977	4634	32207197	5.95e-13	2.01532e-12	****
Age	Exc_L4-6_3	Astro_FB	9934	5038	25352799	0.188	0.212258	ns
Age	Exc_L4-6_3	In_RELN	9934	10468	53635336	9.54e-05	0.000156516	***
Age	Exc_L4-6_3	Exc_L3-5	9934	8809	45233897	6.28e-05	0.000104667	***
Age	Exc_L4-6_3	Microglia	9934	5260	26648878	0.042	0.0525	ns
Age	Exc_L4-6_3	OPC	9934	9520	48672063	0.0004	0.000617647	***
Age	Exc_L4-6_3	Astro_PP	9934	10444	53569099	5.46e-05	9.1728e-05	****
Age	Exc_L4-6_3	In_PVALB_Ba	9934	11904	61975718	8.24e-10	2.08482e-09	****
Age	Exc_L4-6_3	Endothelial	9934	2721	14453053	2.78e-08	6.08125e-08	****
Age	Exc_L4-6_3	Exc_L5-6_HTR2C	9934	4634	24474998	6.96e-10	1.80444e-09	****
Age	Astro_FB	In_RELN	5038	10468	26850362	0.065	0.0775568	ns
Age	Astro_FB	Exc_L3-5	5038	8809	22648905	0.043	0.053432	ns
Age	Astro_FB	Microglia	5038	5260	13340912	0.546	0.58203	ns
Age	Astro_FB	OPC	5038	9520	24371310	0.106	0.122308	ns
Age	Astro_FB	Astro_PP	5038	10444	26821068	0.049	0.0601754	ns
Age	Astro_FB	In_PVALB_Ba	5038	11904	31040759	0.00029	0.000461364	***
Age	Astro_FB	Endothelial	5038	2721	7240135	4.15e-05	7.08537e-05	****
Age	Astro_FB	Exc_L5-6_HTR2C	5038	4634	12258483	1.98e-05	3.465e-05	****
Age	In_RELN	Exc_L3-5	10468	8809	46230433	0.747	0.768971	ns
Age	In_RELN	Microglia	10468	5260	27234962	0.271	0.302713	ns
Age	In_RELN	OPC	10468	9520	49757936	0.864	0.868134	ns
Age	In_RELN	Astro_PP	10468	10444	54764773	0.817	0.828841	ns
Age	In_RELN	In_PVALB_Ba	10468	11904	63388520	0.025	0.0316265	*
Age	In_RELN	Endothelial	10468	2721	14807679	0.001	0.00143836	**
Age	In_RELN	Exc_L5-6_HTR2C	10468	4634	25051873	0.001	0.00143836	**
Age	Exc_L3-5	Microglia	8809	5260	22858656	0.185	0.21	ns
Age	Exc_L3-5	OPC	8809	9520	41756333	0.626	0.65403	ns
Age	Exc_L3-5	Astro_PP	8809	10444	45957126	0.91	0.91	ns
Age	Exc_L3-5	In_PVALB_Ba	8809	11904	53184425	0.077	0.0903352	ns
Age	Exc_L3-5	Endothelial	8809	2721	12419405	0.004	0.0054902	**
Age	Exc_L3-5	Exc_L5-6_HTR2C	8809	4634	21017738	0.005	0.00677419	**
Age	Microglia	OPC	5260	9520	25260248	0.37	0.402591	ns
Age	Microglia	Astro_PP	5260	10444	27802506	0.212	0.238075	ns
Age	Microglia	In_PVALB_Ba	5260	11904	32146609	0.005	0.00677419	**
Age	Microglia	Endothelial	5260	2721	7503381	0.000374	0.000581778	***
Age	Microglia	Exc_L5-6_HTR2C	5260	4634	12700708	0.000294	0.000464211	***
Age	OPC	Astro_PP	9520	10444	49874908	0.691	0.718366	ns
Age	OPC	In_PVALB_Ba	9520	11904	57688683	0.023	0.0296319	*
Age	OPC	Endothelial	9520	2721	13473878	0.001	0.00143836	**
Age	OPC	Exc_L5-6_HTR2C	9520	4634	22796370	0.001	0.00143836	**
Age	Astro_PP	In_PVALB_Ba	10444	11904	63084828	0.055	0.0671512	ns
Age	Astro_PP	Endothelial	10444	2721	14736341	0.003	0.00417219	**
Age	Astro_PP	Exc_L5-6_HTR2C	10444	4634	24932361	0.003	0.00417219	**
Age	In_PVALB_Ba	Endothelial	11904	2721	16569429	0.06	0.072	ns
Age	In_PVALB_Ba	Exc_L5-6_HTR2C	11904	4634	28021334	0.111	0.127377	ns
Age	Endothelial	Exc_L5-6_HTR2C	2721	4634	6257149	0.59	0.625758	ns

## Sheet: Table S9
Supplementary Table 9 | Differential expression analysis results for age-associaed genes across major cell types
Gene-wise counts were summed within the 7 major cell types for each individual to obtain cell-type specific pseudobulk count matrices. Differential gene expression was performed using dreamlet (linear (mixed) models with precision weights). Results are shown for all genes tested across all major cell types. FDR correction was performed across all tested genes of all major cell types.
assay	ID	ensembl	logFC	AveExpr	t	P.Value	adj.P.Val	B	z.std
Astrocytes	A2ML1	ENSG00000166535	0.00447045	5.2511	0.80891	0.420991	0.733447	-7.79298	0.804703
Astrocytes	A2ML1-AS1	ENSG00000256661	0.00411466	3.4131	0.647823	0.519047	0.794775	-7.65817	0.644815
Astrocytes	AAAS	ENSG00000094914	0.00502937	4.54385	1.42576	0.157923	0.478274	-7.00235	1.41209
Astrocytes	AACS	ENSG00000081760	-0.00251508	5.04643	-1.03989	0.301723	0.638582	-7.53382	-1.03274
Astrocytes	AADAT	ENSG00000109576	-0.00732419	4.83596	-1.57213	0.119536	0.422259	-6.84504	-1.55672
Astrocytes	AAGAB	ENSG00000103591	-0.000950549	5.4835	-0.394206	0.694389	0.884941	-8.0863	-0.392905
Astrocytes	AAK1	ENSG00000115977	-0.00058881	7.44042	-0.369385	0.712896	0.892614	-8.16406	-0.367969
Astrocytes	AAMDC	ENSG00000087884	0.00131078	4.99291	0.52105	0.603767	0.840695	-7.95472	0.518991
Astrocytes	AAMP	ENSG00000127837	-0.00211265	4.1921	-0.497448	0.620308	0.849411	-7.8275	-0.495414
Astrocytes	AAR2	ENSG00000131043	-0.00289901	3.53921	-0.831337	0.40824	0.723585	-7.51891	-0.826995
Astrocytes	AARS	ENSG00000090861	-4.31228e-05	5.45035	-0.016594	0.986802	0.995922	-8.14941	-0.0165423
Astrocytes	AARS2	ENSG00000124608	-0.00322563	3.27364	-0.806567	0.422327	0.734209	-7.49278	-0.80239
Astrocytes	AARSD1	ENSG00000266967	-0.00279052	4.56744	-0.775684	0.440305	0.74642	-7.71509	-0.771679
Astrocytes	AASDH	ENSG00000157426	0.00662817	6.33844	1.89678	0.0614743	0.306282	-6.44596	1.87007
Astrocytes	AASDHPPT	ENSG00000149313	-0.0069235	5.21108	-2.89783	0.00492371	0.0827127	-4.08302	-2.81198
Astrocytes	AASS	ENSG00000008311	-0.000351696	7.40084	-0.144341	0.885603	0.961611	-8.23466	-0.14387
Astrocytes	AATF	ENSG00000275700	0.00167973	5.14318	0.671405	0.503734	0.785731	-7.8932	0.668626
Astrocytes	AATK	ENSG00000181409	-0.00648421	5.89211	-1.93521	0.0565346	0.293875	-6.33842	-1.90689
Astrocytes	ABAT	ENSG00000183044	-0.00245866	6.60749	-0.700637	0.485592	0.775354	-7.97863	-0.697336
Astrocytes	ABCA1	ENSG00000165029	-0.00361284	7.17303	-1.04675	0.298114	0.635122	-7.70392	-1.04049
Astrocytes	ABCA2	ENSG00000107331	0.00304441	5.66748	0.962806	0.338654	0.670292	-7.70386	0.956828
Astrocytes	ABCA3	ENSG00000167972	0.00493321	5.95111	1.26737	0.208397	0.543271	-7.39913	1.25798
Astrocytes	ABCA5	ENSG00000154265	0.00153321	4.99971	0.368227	0.713595	0.892955	-8.02539	0.367033
Astrocytes	ABCA7	ENSG00000064687	0.0119073	3.71225	2.4636	0.016029	0.154447	-4.90918	2.40825
Astrocytes	ABCB10	ENSG00000135776	-0.00170572	5.09375	-0.683576	0.496236	0.780739	-7.85977	-0.680425
Astrocytes	ABCB6	ENSG00000115657	-0.0044847	4.41479	-0.969909	0.335143	0.667047	-7.5334	-0.963807
Astrocytes	ABCB7	ENSG00000131269	0.00305107	5.74811	1.14853	0.254231	0.594158	-7.51162	1.14013
Astrocytes	ABCB8	ENSG00000197150	0.00408475	4.88725	1.53708	0.127894	0.435355	-6.9026	1.52246
Astrocytes	ABCB9	ENSG00000150967	0.00724798	5.63125	2.23149	0.0284687	0.207845	-5.71512	2.19077
Astrocytes	ABCC1	ENSG00000103222	-0.000914714	4.60267	-0.224782	0.822674	0.938771	-8.01005	-0.224107
Astrocytes	ABCC4	ENSG00000125257	0.00505583	5.69812	0.949831	0.345107	0.675837	-7.72524	0.944123
Astrocytes	ABCC5	ENSG00000114770	0.000951885	5.82658	0.433537	0.66582	0.871492	-8.07402	0.431892
Astrocytes	ABCC8	ENSG00000006071	0.000467296	4.75658	0.0746979	0.940646	0.981621	-8.02446	0.0744578
Astrocytes	ABCC9	ENSG00000069431	0.00962375	6.32976	1.54188	0.127105	0.433973	-7.03272	1.52562
Astrocytes	ABCD2	ENSG00000173208	-0.0123267	6.85567	-2.63229	0.0100272	0.121546	-4.88611	-2.57489
Astrocytes	ABCD3	ENSG00000117528	-0.003347	6.37781	-1.44686	0.15153	0.469032	-7.18817	-1.43415
Astrocytes	ABCD4	ENSG00000119688	0.00744789	5.45589	1.71137	0.0909942	0.370531	-6.68678	1.69018
Astrocytes	ABCE1	ENSG00000164163	-0.00117982	4.51303	-0.399881	0.690338	0.883284	-7.91859	-0.398396
Astrocytes	ABCF1	ENSG00000204574	-7.63826e-05	4.71129	-0.0258305	0.979458	0.993543	-8.04052	-0.0257487
Astrocytes	ABCF2	ENSG00000033050	-0.00489726	3.8578	-1.34002	0.184576	0.515095	-6.99724	-1.3268
Astrocytes	ABCF3	ENSG00000161204	-0.000335225	3.39731	-0.103904	0.917504	0.973252	-7.83989	-0.103578
Astrocytes	ABHD10	ENSG00000144827	0.000551597	3.77247	0.156536	0.875973	0.95811	-7.87007	0.156076
Astrocytes	ABHD12	ENSG00000100997	0.00112731	5.38422	0.583588	0.561228	0.818216	-7.95654	0.581018
Astrocytes	ABHD13	ENSG00000139826	-0.0037298	3.83043	-0.883497	0.379617	0.702152	-7.52664	-0.878602
Astrocytes	ABHD14A	ENSG00000248487	-0.00715587	3.86377	-1.69914	0.0934664	0.375861	-6.4761	-1.67739
Astrocytes	ABHD14B	ENSG00000114779	0.00427637	3.08611	0.95568	0.342208	0.673191	-7.32404	0.949811
Astrocytes	ABHD16A	ENSG00000204427	0.00303851	4.07412	1.08618	0.280985	0.61941	-7.33723	1.07811
Astrocytes	ABHD17A	ENSG00000129968	0.000236206	5.00735	0.0940838	0.925312	0.975913	-8.0615	0.0937449
Astrocytes	ABHD17B	ENSG00000107362	-0.00277324	4.79401	-0.957787	0.340813	0.672013	-7.60786	-0.95256
Astrocytes	ABHD17C	ENSG00000136379	-0.00328845	5.20665	-1.0901	0.27907	0.617765	-7.51283	-1.08241
Astrocytes	ABHD18	ENSG00000164074	-0.00190851	5.8923	-0.899555	0.371222	0.695877	-7.77524	-0.894187
Astrocytes	ABHD2	ENSG00000140526	-0.00428057	7.47361	-1.66386	0.0997255	0.387732	-6.88089	-1.64619
Astrocytes	ABHD3	ENSG00000158201	-0.00890757	6.06645	-1.83123	0.0707025	0.326817	-6.54247	-1.80738
Astrocytes	ABHD5	ENSG00000011198	-0.000106726	3.89563	-0.0296989	0.976381	0.992682	-7.90726	-0.0296064
Astrocytes	ABHD6	ENSG00000163686	0.001886	4.66091	0.663517	0.508945	0.788647	-7.82437	0.660482
Astrocytes	ABHD8	ENSG00000127220	0.000391126	5.02987	0.120939	0.904037	0.96829	-8.09288	0.120564
Astrocytes	ABI1	ENSG00000136754	-0.00365495	8.26077	-1.29396	0.199095	0.532006	-7.39842	-1.28414
Astrocytes	ABI2	ENSG00000138443	-0.00757465	7.80578	-3.79343	0.000287695	0.016753	-1.53085	-3.62613
Astrocytes	ABI3BP	ENSG00000154175	0.011014	3.49291	1.25751	0.212242	0.547653	-7.03824	1.24742
Astrocytes	ABITRAM	ENSG00000119328	-0.00187824	3.68898	-0.518922	0.605129	0.841351	-7.75874	-0.517039
Astrocytes	ABL1	ENSG00000097007	0.0017372	6.82666	0.945692	0.347337	0.677234	-7.78496	0.939767
Astrocytes	ABLIM1	ENSG00000099204	-0.00275578	10.3211	-0.950202	0.344948	0.675706	-7.68991	-0.944433
Astrocytes	ABLIM2	ENSG00000163995	-4.9106e-05	4.93384	-0.013559	0.989217	0.996751	-8.0595	-0.0135149
Astrocytes	ABLIM3	ENSG00000173210	-0.0190547	4.91462	-2.6728	0.00898494	0.114528	-4.59654	-2.61263
Astrocytes	ABR	ENSG00000159842	0.00184411	8.49834	0.727425	0.469196	0.765783	-7.94535	0.723788
Astrocytes	ABRAXAS1	ENSG00000163322	0.0113942	3.11858	2.3022	0.0237012	0.189066	-5.2188	2.26194
Astrocytes	ABRAXAS2	ENSG00000165660	0.00251915	4.01626	0.816341	0.416539	0.72992	-7.60869	0.81244
Astrocytes	ABTB1	ENSG00000114626	-0.00421988	4.12606	-0.991333	0.324599	0.658573	-7.4577	-0.985052
Astrocytes	ABTB2	ENSG00000166016	-0.00426682	5.63235	-0.907595	0.366589	0.693101	-7.76754	-0.902881
Astrocytes	AC002069.2	ENSG00000233420	0.0178905	6.30101	3.60485	0.000518912	0.0240861	-2.10504	3.4708
Astrocytes	AC002072.1	ENSG00000286072	-0.00463418	4.20438	-0.810194	0.420229	0.732782	-7.61929	-0.806023
Astrocytes	AC002429.2	ENSG00000236197	-0.0194536	9.37103	-2.4686	0.0155149	0.151946	-5.22041	-2.42013
Astrocytes	AC002451.1	ENSG00000231170	0.00056201	4.90286	0.109815	0.912809	0.971659	-8.06947	0.109496
Astrocytes	AC002460.2	ENSG00000287292	-0.00196029	8.33933	-0.634669	0.527485	0.799611	-8.03553	-0.63185
Astrocytes	AC002463.1	ENSG00000223646	0.0054361	3.88654	0.993396	0.323673	0.657908	-7.43519	0.986938
Astrocytes	AC003681.1	ENSG00000279159	0.00747253	3.59997	1.9617	0.0534021	0.285904	-5.97494	1.93166
Astrocytes	AC003991.1	ENSG00000228113	0.0138669	4.49159	2.32255	0.0225303	0.184446	-5.37115	2.28131
Astrocytes	AC004158.1	ENSG00000260664	-0.00932071	5.64009	-1.64347	0.103894	0.395327	-6.82749	-1.62626
Astrocytes	AC004241.1	ENSG00000257433	-0.000106862	3.08653	-0.0200797	0.984031	0.995075	-7.79997	-0.0200161
Astrocytes	AC004540.1	ENSG00000214870	-0.00841658	4.12142	-1.68661	0.0956783	0.380005	-6.52802	-1.66618
Astrocytes	AC004594.1	ENSG00000240499	0.00348566	3.23634	0.528767	0.598308	0.838259	-7.69891	0.526835
Astrocytes	AC004918.1	ENSG00000244701	-0.00308452	3.1165	-0.576002	0.566278	0.820959	-7.6368	-0.573541
Astrocytes	AC004943.2	ENSG00000259768	-0.000414533	4.31532	-0.103004	0.918197	0.973491	-7.97161	-0.102705
Astrocytes	AC004951.1	ENSG00000228434	-0.00229273	4.52901	-0.544004	0.588063	0.832903	-7.8186	-0.541646
Astrocytes	AC004982.2	ENSG00000272894	-0.00133689	3.51438	-0.277313	0.782195	0.923103	-7.82658	-0.27646
Astrocytes	AC005009.2	ENSG00000233073	-0.0150688	3.77155	-2.07511	0.0409388	0.25051	-5.80326	-2.04415
Astrocytes	AC005037.1	ENSG00000183308	-0.00119041	3.64839	-0.296985	0.767242	0.916859	-7.82265	-0.295985
Astrocytes	AC005052.2	ENSG00000286366	0.00380725	3.22485	1.12087	0.266156	0.605643	-7.15854	1.11196
Astrocytes	AC005162.3	ENSG00000272568	-0.00502073	5.83926	-0.862472	0.390999	0.711067	-7.80701	-0.857807
Astrocytes	AC005225.2	ENSG00000258603	-0.000824012	6.558	-0.252474	0.801359	0.930687	-8.19413	-0.251588
Astrocytes	AC005237.1	ENSG00000225521	-0.000729236	3.7508	-0.123427	0.9021	0.967886	-7.86572	-0.123008
Astrocytes	AC005261.1	ENSG00000268205	-0.000582726	5.49803	-0.156638	0.875935	0.958103	-8.12485	-0.156124
Astrocytes	AC005332.4	ENSG00000274712	-0.00427731	4.38962	-1.08032	0.283377	0.621591	-7.41144	-1.07277
Astrocytes	AC005332.6	ENSG00000278730	-0.00377218	4.05436	-0.840635	0.402847	0.719462	-7.59384	-0.836547
Astrocytes	AC005480.1	ENSG00000258891	0.000594183	3.8395	0.153069	0.878726	0.958858	-7.9105	0.152584
Astrocytes	AC005498.3	ENSG00000269696	0.00697496	3.29747	1.76087	0.0821996	0.352428	-6.28501	1.73806
Astrocytes	AC005520.2	ENSG00000259065	-0.0113604	3.20053	-1.69588	0.0938333	0.376568	-6.36986	-1.67551
Astrocytes	AC005562.1	ENSG00000214719	-0.00190028	5.31598	-0.778853	0.438369	0.745402	-7.82719	-0.774951
Astrocytes	AC005670.3	ENSG00000262879	0.00257207	6.19113	1.38875	0.168819	0.49375	-7.24892	1.37601
Astrocytes	AC005726.1	ENSG00000258472	0.00694342	3.61395	1.84852	0.0682774	0.322013	-6.16872	1.82317
Astrocytes	AC006001.2	ENSG00000226824	-0.00155319	5.49993	-0.53075	0.597129	0.837486	-7.97689	-0.528533
Astrocytes	AC006059.1	ENSG00000230084	-0.00287273	5.64401	-0.571301	0.569368	0.822951	-8.01648	-0.568982
Astrocytes	AC006115.2	ENSG00000286125	0.00118776	5.2442	0.444278	0.658073	0.868101	-8.02128	0.442575
Astrocytes	AC006148.1	ENSG00000242593	-0.000774608	6.51976	-0.212207	0.832441	0.942658	-8.22235	-0.211572
Astrocytes	AC006213.3	ENSG00000267191	-0.00633367	3.48338	-1.33061	0.187135	0.51844	-6.98351	-1.3191
Astrocytes	AC006460.2	ENSG00000284052	-4.89188e-05	4.12318	-0.0106203	0.991553	0.997543	-7.96119	-0.0105876
Astrocytes	AC006504.5	ENSG00000267575	-0.00219452	4.94594	-0.532937	0.595535	0.83667	-7.94834	-0.530832
Astrocytes	AC006581.2	ENSG00000282022	0.00393593	3.35412	0.867249	0.388442	0.70887	-7.45792	0.862447
Astrocytes	AC006994.2	ENSG00000279317	0.00357489	3.38168	0.703605	0.483717	0.774516	-7.58665	0.700337
Astrocytes	AC007038.1	ENSG00000229127	-0.00384903	4.39231	-0.960143	0.339633	0.671166	-7.54242	-0.954891
Astrocytes	AC007098.1	ENSG00000231609	-0.00430179	4.7027	-1.16966	0.24532	0.584614	-7.37179	-1.16179
Astrocytes	AC007216.4	ENSG00000263307	0.00027785	4.71503	0.0893586	0.929035	0.977685	-8.01942	0.0890585
Astrocytes	AC007220.1	ENSG00000263033	-0.00593595	3.73121	-1.20801	0.230404	0.568832	-7.14951	-1.19932
Astrocytes	AC007262.2	ENSG00000284959	-0.0066904	5.56151	-1.33673	0.185199	0.515775	-7.25811	-1.32492
Astrocytes	AC007285.1	ENSG00000227014	0.000319862	3.11793	0.0660982	0.94747	0.983882	-7.78701	0.0658844
Astrocytes	AC007319.1	ENSG00000224063	-0.0191851	3.62215	-1.86726	0.0652332	0.315086	-6.14575	-1.84366
Astrocytes	AC007325.2	ENSG00000277196	-0.00538478	4.17027	-0.762768	0.447781	0.751583	-7.66124	-0.75912
Astrocytes	AC007364.1	ENSG00000231969	-0.00539237	7.10282	-1.74708	0.0841441	0.356203	-6.74234	-1.72713
Astrocytes	AC007368.1	ENSG00000255595	-0.00618792	3.31816	-1.03379	0.30455	0.641084	-7.27011	-1.02672
Astrocytes	AC007376.2	ENSG00000258569	-0.00392392	3.56104	-0.834503	0.406549	0.722221	-7.50944	-0.829982
Astrocytes	AC007389.1	ENSG00000204929	-0.0103489	8.28801	-2.27682	0.0255425	0.196443	-5.69741	-2.2331
Astrocytes	AC007402.1	ENSG00000231918	-0.018411	5.44166	-2.88022	0.00505827	0.0839007	-4.14028	-2.8033
Astrocytes	AC007405.1	ENSG00000234350	-0.00552339	3.97054	-1.17181	0.244458	0.583699	-7.24873	-1.16392
Astrocytes	AC007432.1	ENSG00000286387	-0.0027241	3.82039	-0.342245	0.733069	0.902133	-7.84167	-0.341046
Astrocytes	AC007563.2	ENSG00000236886	-0.015523	4.94274	-3.14628	0.00231592	0.0541408	-3.33721	-3.04641
Astrocytes	AC007566.1	ENSG00000244055	0.0023096	5.95013	0.997702	0.321179	0.655756	-7.71262	0.992038
Astrocytes	AC007611.1	ENSG00000260086	-0.0113371	3.44245	-2.129	0.0363697	0.236586	-5.60843	-2.09277
Astrocytes	AC007785.1	ENSG00000267922	-0.00265356	4.84551	-0.720301	0.473562	0.768641	-7.78057	-0.716696
Astrocytes	AC008014.1	ENSG00000257261	-0.000625542	7.20111	-0.140251	0.888785	0.962773	-8.25807	-0.139842
Astrocytes	AC008050.1	ENSG00000259124	-0.00702704	4.27306	-1.42048	0.159384	0.480402	-6.95838	-1.40715
Astrocytes	AC008056.1	ENSG00000258637	-0.0323421	3.93062	-4.69729	1.0788e-05	0.00216533	1.95666	-4.40074
Astrocytes	AC008124.1	ENSG00000273015	0.000271072	4.16718	0.0617274	0.950937	0.984981	-7.95858	0.0615304
Astrocytes	AC008127.1	ENSG00000257319	0.0016549	4.86972	0.356048	0.722771	0.897587	-7.99934	0.354758
Astrocytes	AC008269.1	ENSG00000229321	-0.00117385	5.41539	-0.301999	0.763437	0.91521	-8.08806	-0.30097
Astrocytes	AC008438.1	ENSG00000249637	0.00656511	4.01099	1.67348	0.0981943	0.384762	-6.53978	1.65367
Astrocytes	AC008443.1	ENSG00000233937	-0.000835134	4.3563	-0.223389	0.823781	0.939237	-7.98039	-0.222684
Astrocytes	AC008462.1	ENSG00000286503	-0.000542951	4.2105	-0.128064	0.898416	0.966376	-7.97117	-0.127663
Astrocytes	AC008629.1	ENSG00000249494	-0.0019823	4.7803	-0.407023	0.685071	0.880598	-7.97619	-0.405552
Astrocytes	AC008667.1	ENSG00000249526	0.00339987	3.05569	0.60135	0.549369	0.811823	-7.59849	0.598706
Astrocytes	AC008771.1	ENSG00000249042	0.000574027	4.77668	0.15692	0.875703	0.958014	-8.06059	0.156419
Astrocytes	AC008957.1	ENSG00000250155	-0.00576307	3.3256	-0.892413	0.374646	0.698292	-7.4602	-0.887804
Astrocytes	AC008957.2	ENSG00000274441	-0.00136782	5.83011	-0.225795	0.821889	0.938522	-8.17028	-0.225116
Astrocytes	AC008969.1	ENSG00000176593	0.00516363	4.59698	1.66821	0.099436	0.387164	-6.63179	1.64759
Astrocytes	AC009041.2	ENSG00000260807	0.00308069	6.11237	0.904318	0.368587	0.694352	-7.79828	0.899123
Astrocytes	AC009061.2	ENSG00000270049	-0.000342297	5.63872	-0.110356	0.91242	0.971553	-8.1369	-0.109986
Astrocytes	AC009093.2	ENSG00000260517	0.00133715	5.18659	0.487545	0.627239	0.852996	-7.98595	0.485617
Astrocytes	AC009107.2	ENSG00000260927	-0.0129026	3.37518	-2.67528	0.00913289	0.115576	-4.37945	-2.60704
Astrocytes	AC009120.2	ENSG00000259972	0.00128515	6.45738	0.618361	0.538215	0.80589	-8.02633	0.615514
Astrocytes	AC009126.1	ENSG00000247121	-0.00667587	4.78291	-1.53637	0.128323	0.436045	-6.86773	-1.52075
Astrocytes	AC009318.1	ENSG00000257176	-0.00855522	3.2529	-1.29447	0.199268	0.532083	-6.98822	-1.28364
Astrocytes	AC009403.2	ENSG00000283128	-0.000186228	3.67467	-0.0461726	0.963282	0.9888	-7.88353	-0.0460355
Astrocytes	AC009879.4	ENSG00000287127	-0.00913992	6.07755	-1.9264	0.0573057	0.295693	-6.38249	-1.90097
Astrocytes	AC009899.1	ENSG00000285940	-0.0167864	4.27729	-2.73452	0.0076692	0.10534	-4.34755	-2.6663
Astrocytes	AC009961.1	ENSG00000226266	0.000955541	3.91272	0.299546	0.765317	0.915862	-7.87539	0.298506
Astrocytes	AC010201.3	ENSG00000286608	-0.0106207	5.46092	-2.07512	0.0409162	0.250478	-6.03016	-2.04438
Astrocytes	AC010210.1	ENSG00000250608	0.00193252	4.78878	0.58699	0.558867	0.817097	-7.87452	0.584525
Astrocytes	AC010618.3	ENSG00000269439	-5.11399e-05	4.05499	-0.0137696	0.989049	0.996744	-7.94254	-0.0137255
Astrocytes	AC011287.1	ENSG00000229618	-0.0208527	5.16514	-3.6565	0.000473297	0.0227465	-1.85135	-3.49543
Astrocytes	AC011346.1	ENSG00000247199	-0.00335959	7.08409	-0.85007	0.39761	0.715871	-7.90107	-0.845898
Astrocytes	AC011416.4	ENSG00000286615	0.00198537	5.21	0.376319	0.707678	0.890539	-8.05503	0.374977
Astrocytes	AC011603.2	ENSG00000258017	0.00243209	3.8457	0.670586	0.504531	0.786329	-7.63835	0.667378
Astrocytes	AC011997.1	ENSG00000222017	0.00614907	3.49879	1.19579	0.235034	0.574003	-7.13697	1.18749
Astrocytes	AC012063.1	ENSG00000227252	-0.000522173	4.77889	-0.135992	0.892172	0.964193	-8.04411	-0.135557
Astrocytes	AC012184.3	ENSG00000261777	-0.00322537	3.1084	-0.761445	0.448802	0.752086	-7.48476	-0.757413
Astrocytes	AC012291.3	ENSG00000285667	-0.000721835	5.33151	-0.226332	0.821549	0.938364	-8.08457	-0.225554
Astrocytes	AC012358.3	ENSG00000240401	-0.00470748	3.82049	-1.04293	0.29986	0.636585	-7.38257	-1.03673
Astrocytes	AC012404.1	ENSG00000259481	0.00277059	5.27196	0.433457	0.665757	0.871442	-8.04224	0.431978
Astrocytes	AC012405.1	ENSG00000287704	0.0351185	6.05374	3.88589	0.000198203	0.0137349	-1.17914	3.7213
Astrocytes	AC012442.2	ENSG00000243389	0.00203619	3.00866	0.453218	0.651552	0.865018	-7.68455	0.451608
Astrocytes	AC013287.1	ENSG00000228566	-0.00710192	5.18325	-1.46139	0.148144	0.464827	-7.01571	-1.44612
Astrocytes	AC013643.2	ENSG00000253875	-0.00439342	4.7455	-0.687127	0.494068	0.779633	-7.78823	-0.683854
Astrocytes	AC013652.1	ENSG00000259345	5.83231e-05	3.69977	0.0123342	0.990187	0.997145	-7.88749	0.0122989
Astrocytes	AC015813.1	ENSG00000264112	0.000431619	4.45901	0.104195	0.917273	0.973225	-8.0018	0.103869
Astrocytes	AC015871.1	ENSG00000180953	0.0019056	4.31979	0.49648	0.620803	0.849704	-7.87297	0.494713
Astrocytes	AC015908.2	ENSG00000263508	0.00550788	4.39199	1.07065	0.287554	0.62548	-7.40304	1.0635
Astrocytes	AC015983.2	ENSG00000234418	-0.00412031	6.48163	-1.16059	0.248998	0.588563	-7.55592	-1.15279
Astrocytes	AC016590.1	ENSG00000267605	0.00393567	3.61961	0.88594	0.378334	0.701159	-7.48801	0.88097
Astrocytes	AC016705.2	ENSG00000259495	0.00145313	5.00935	0.431257	0.667423	0.872226	-7.99904	0.429687
Astrocytes	AC016716.2	ENSG00000224731	-0.0027419	3.99933	-0.417339	0.677608	0.877358	-7.85917	-0.415729
Astrocytes	AC016727.1	ENSG00000270820	0.00232247	2.88836	0.412762	0.680792	0.878898	-7.70805	0.411383
Astrocytes	AC016745.1	ENSG00000234997	-0.00346557	3.93533	-0.403423	0.687737	0.882041	-7.84221	-0.401928
Astrocytes	AC016831.1	ENSG00000226380	0.014121	3.36837	2.31219	0.023129	0.187049	-5.23423	2.2713
Astrocytes	AC016831.5	ENSG00000271204	0.00305738	4.47575	0.678357	0.499338	0.782846	-7.79111	0.675531
Astrocytes	AC016831.7	ENSG00000285106	0.00302638	6.38231	0.833149	0.407033	0.722611	-7.88048	0.829126
Astrocytes	AC016907.2	ENSG00000233862	-0.0039895	4.73138	-0.769404	0.443909	0.749049	-7.74805	-0.76561
Astrocytes	AC017101.1	ENSG00000227227	0.006724	3.02014	1.00242	0.319282	0.653948	-7.30449	0.995935
Astrocytes	AC018362.1	ENSG00000261684	0.00394417	4.42076	1.00701	0.316901	0.652059	-7.50961	1.00085
Astrocytes	AC018730.1	ENSG00000269707	-6.24734e-05	6.1974	-0.0179654	0.985707	0.995602	-8.22397	-0.017914
Astrocytes	AC018816.1	ENSG00000235978	0.00814454	4.29151	2.1002	0.0385951	0.243505	-5.80452	2.06848
Astrocytes	AC019205.1	ENSG00000229852	-0.00535127	4.69035	-1.75247	0.0836494	0.355274	-6.49755	-1.72989
Astrocytes	AC019211.1	ENSG00000239498	-0.00876901	3.52043	-1.33194	0.187385	0.518639	-6.94165	-1.31836
Astrocytes	AC019257.1	ENSG00000253764	0.00658261	5.45841	1.34174	0.183686	0.513994	-7.22911	1.32949
Astrocytes	AC020915.2	ENSG00000268516	0.00192472	3.43284	0.567042	0.572326	0.824602	-7.67852	0.564629
Astrocytes	AC021055.1	ENSG00000287941	-0.000349472	3.31185	-0.055618	0.955786	0.986646	-7.80514	-0.0554421
Astrocytes	AC021086.1	ENSG00000247877	-0.00576904	4.0874	-1.31414	0.19224	0.524319	-7.07989	-1.30398
Astrocytes	AC021231.1	ENSG00000259336	-0.00626364	6.40452	-1.45872	0.148554	0.465496	-7.16621	-1.44466
Astrocytes	AC021752.1	ENSG00000273674	0.00404256	4.43246	1.38169	0.170904	0.496833	-7.05184	1.36931
Astrocytes	AC021851.1	ENSG00000272800	0.00879453	2.9842	1.79813	0.0761262	0.339013	-6.17844	1.77362
Astrocytes	AC022098.1	ENSG00000267169	0.00120555	3.22242	0.237008	0.813214	0.935098	-7.78268	0.236282
Astrocytes	AC023051.1	ENSG00000234428	-0.00481895	3.04391	-0.680069	0.498285	0.782009	-7.60265	-0.677191
Astrocytes	AC023095.1	ENSG00000285971	-0.00584821	6.84336	-0.794795	0.428887	0.738756	-7.94283	-0.791098
Astrocytes	AC023282.1	ENSG00000274461	0.0121046	3.15869	1.9093	0.0597261	0.301632	-6.02299	1.88281
Astrocytes	AC023480.1	ENSG00000287720	-0.00539913	5.2541	-1.15034	0.253155	0.59319	-7.46563	-1.14272
Astrocytes	AC023509.6	ENSG00000285692	0.00234776	4.43978	0.422241	0.674005	0.875339	-7.93128	0.420658
Astrocytes	AC023632.2	ENSG00000253704	-0.00126905	3.12266	-0.30614	0.760279	0.914112	-7.75969	-0.305115
Astrocytes	AC024257.3	ENSG00000269514	-0.00726076	3.91787	-1.2227	0.225048	0.562275	-7.17169	-1.21321
Astrocytes	AC024558.2	ENSG00000288436	0.00201735	4.21114	0.464004	0.6438	0.861274	-7.85936	0.462393
Astrocytes	AC024560.4	ENSG00000286909	0.00460391	3.07681	0.956989	0.341563	0.672533	-7.3422	0.951082
Astrocytes	AC024901.1	ENSG00000255910	-0.00954276	3.2443	-1.3465	0.182187	0.512271	-6.87545	-1.33405
Astrocytes	AC025034.1	ENSG00000258302	0.00283774	3.32608	0.551623	0.582615	0.830199	-7.69291	0.54957
Astrocytes	AC025159.1	ENSG00000257815	-0.00727271	6.77349	-1.1507	0.253002	0.593115	-7.58689	-1.14309
Astrocytes	AC025171.1	ENSG00000177738	0.00171023	4.44062	0.435071	0.664584	0.87105	-7.9219	0.433594
Astrocytes	AC025262.1	ENSG00000215159	-0.00632141	2.84681	-1.40913	0.162846	0.485263	-6.76597	-1.39556
Astrocytes	AC025283.2	ENSG00000285329	0.000283073	5.09873	0.0965867	0.923305	0.975282	-8.08311	0.0962714
Astrocytes	AC025682.1	ENSG00000263766	0.00165194	4.96694	0.549109	0.584531	0.831171	-7.91466	0.546778
Astrocytes	AC025809.1	ENSG00000267662	0.00661549	3.18725	1.35565	0.179223	0.508223	-6.86068	1.34315
Astrocytes	AC025887.2	ENSG00000285095	-0.015367	3.71369	-2.76324	0.00698789	0.0999901	-4.19289	-2.69742
Astrocytes	AC026202.2	ENSG00000233912	-0.00297459	4.02394	-0.596718	0.552394	0.813438	-7.77574	-0.594177
Astrocytes	AC026316.5	ENSG00000286695	0.0125091	4.10953	2.15762	0.0340065	0.228629	-5.65376	2.11999
Astrocytes	AC026341.1	ENSG00000242880	0.0025327	3.65032	0.650616	0.51713	0.7937	-7.67855	0.647776
Astrocytes	AC026356.2	ENSG00000276115	-0.0104051	3.53851	-2.43279	0.0170268	0.159838	-4.96	-2.38613
Astrocytes	AC026471.4	ENSG00000261474	-0.00124466	3.81258	-0.321192	0.748914	0.909416	-7.84647	-0.320072
Astrocytes	AC026689.1	ENSG00000253978	0.00922698	3.27381	1.35748	0.178395	0.507023	-6.89547	1.34571
Astrocytes	AC026803.3	ENSG00000286024	-0.00127546	4.15428	-0.240245	0.810761	0.934239	-7.94109	-0.239444
Astrocytes	AC027018.1	ENSG00000254538	0.00357382	3.45841	0.547098	0.585707	0.831681	-7.73675	0.545067
Astrocytes	AC027117.1	ENSG00000253671	0.0024484	3.9911	0.565604	0.573231	0.825111	-7.76495	0.5633
Astrocytes	AC027117.2	ENSG00000253944	0.00351018	6.78031	0.881396	0.380522	0.702921	-7.86113	0.876935
Astrocytes	AC027279.1	ENSG00000260816	0.00458912	3.87045	0.957429	0.340993	0.67214	-7.46884	0.952206
Astrocytes	AC027601.6	ENSG00000287431	0.00101733	3.42354	0.202072	0.840402	0.945759	-7.81161	0.20138
Astrocytes	AC027682.4	ENSG00000261386	0.000216762	3.01618	0.0463175	0.963177	0.988767	-7.77853	0.0461675
Astrocytes	AC034195.1	ENSG00000223727	-0.0127204	5.49308	-3.07748	0.0027884	0.0599364	-3.61207	-2.99015
Astrocytes	AC034268.2	ENSG00000285939	-0.0154298	4.14984	-2.32836	0.0227197	0.185363	-5.26684	-2.27812
Astrocytes	AC036176.1	ENSG00000267390	-0.00355927	3.1414	-0.635454	0.526794	0.7993	-7.60904	-0.632907
Astrocytes	AC036214.1	ENSG00000249328	-0.00951519	4.97803	-2.07386	0.0410494	0.250898	-5.95268	-2.04303
Astrocytes	AC040168.1	ENSG00000246379	-0.00805833	6.05746	-2.40537	0.0182722	0.165837	-5.37531	-2.36006
Astrocytes	AC040934.1	ENSG00000253347	0.00695314	3.98545	1.21187	0.229085	0.567441	-7.21588	1.20272
Astrocytes	AC046134.2	ENSG00000248932	0.00212266	7.74444	0.881733	0.380341	0.702727	-7.87051	0.877269
Astrocytes	AC048341.1	ENSG00000257354	0.000802064	3.8759	0.169699	0.865639	0.954894	-7.91989	0.1692
Astrocytes	AC048382.5	ENSG00000275120	0.00483827	3.49747	0.936711	0.35176	0.681405	-7.40601	0.931182
Astrocytes	AC051619.5	ENSG00000259520	-0.0190041	5.26348	-1.8329	0.0702277	0.326054	-6.44245	-1.81044
Astrocytes	AC053513.1	ENSG00000250166	-0.009073	8.21167	-2.21597	0.029294	0.211357	-5.83193	-2.17951
Astrocytes	AC053527.2	ENSG00000250220	-0.000139223	6.95016	-0.0482438	0.961632	0.988245	-8.25962	-0.0481056
Astrocytes	AC055874.1	ENSG00000259446	1.29097e-05	3.52599	0.00273766	0.997822	0.999586	-7.84703	0.00272983
Astrocytes	AC058791.1	ENSG00000273319	0.013313	3.41102	1.81698	0.0726605	0.331151	-6.24129	1.79496
Astrocytes	AC060765.2	ENSG00000254394	0.00222852	3.20341	0.353471	0.724674	0.898439	-7.7225	0.352219
Astrocytes	AC060780.1	ENSG00000267002	-0.00532121	5.03588	-1.46629	0.146546	0.462493	-7.01922	-1.45184
Astrocytes	AC063979.2	ENSG00000251613	-0.00286574	3.25234	-0.424513	0.672352	0.874704	-7.7228	-0.422922
Astrocytes	AC064807.1	ENSG00000228801	0.00128253	4.11527	0.297195	0.767023	0.916736	-7.92292	0.296271
Astrocytes	AC064875.1	ENSG00000225649	-0.0282469	3.14958	-3.42304	0.00094454	0.0329439	-2.26604	-3.30655
Astrocytes	AC067852.3	ENSG00000267632	-0.00903858	3.08255	-1.77155	0.0804882	0.348601	-6.21452	-1.74786
Astrocytes	AC067956.1	ENSG00000236451	-0.00723244	3.31299	-1.10904	0.270978	0.610064	-7.1837	-1.10081
Astrocytes	AC068025.2	ENSG00000266111	0.00131514	3.62606	0.290566	0.772139	0.918843	-7.83176	0.289578
Astrocytes	AC068282.1	ENSG00000286145	0.00428213	3.88516	0.925456	0.357527	0.686204	-7.50789	0.920087
Astrocytes	AC068308.1	ENSG00000241231	-0.00272539	6.47857	-0.211403	0.833102	0.942792	-8.2209	-0.210725
Astrocytes	AC068587.4	ENSG00000283674	-0.00400413	5.66142	-0.976635	0.331981	0.664151	-7.69064	-0.970132
Astrocytes	AC068724.3	ENSG00000285080	0.00183254	3.73181	0.353416	0.724628	0.898429	-7.84899	0.35228
Astrocytes	AC068888.1	ENSG00000257337	0.00754523	4.05283	1.34824	0.181371	0.511212	-7.02207	1.33655
Astrocytes	AC069228.1	ENSG00000258162	0.0139827	3.41003	2.62497	0.010247	0.123116	-4.5049	2.56738
Astrocytes	AC073050.1	ENSG00000228222	-0.00309014	9.28641	-0.760877	0.448779	0.752086	-7.91679	-0.757452
Astrocytes	AC073343.2	ENSG00000228010	0.000533909	4.29126	0.108152	0.91416	0.972119	-7.97056	0.107793
Astrocytes	AC073389.2	ENSG00000271848	-6.97332e-05	4.65597	-0.0200129	0.984084	0.995093	-8.00608	-0.0199493
Astrocytes	AC073475.1	ENSG00000250938	-0.00249458	8.30488	-0.540753	0.590054	0.83396	-8.09899	-0.538757
Astrocytes	AC073529.1	ENSG00000234129	0.00110149	4.5248	0.282191	0.778538	0.921499	-7.97156	0.281224
Astrocytes	AC073878.1	ENSG00000261570	-0.00911157	4.24317	-2.20308	0.0305383	0.215867	-5.56194	-2.16304
Astrocytes	AC073941.1	ENSG00000259255	0.0275067	4.10036	3.4183	0.000960637	0.0333265	-2.41281	3.30181
Astrocytes	AC074032.1	ENSG00000272368	-0.000449297	5.61551	-0.193545	0.847027	0.948073	-8.14897	-0.192914
Astrocytes	AC074286.1	ENSG00000236501	-0.0167882	3.84588	-2.48001	0.0151044	0.149769	-4.90112	-2.42987
Astrocytes	AC077690.1	ENSG00000270207	-0.000574455	5.91529	-0.128394	0.898152	0.966376	-8.18999	-0.127996
Astrocytes	AC078785.1	ENSG00000240057	-0.000801014	4.91224	-0.221783	0.825002	0.939858	-8.05777	-0.221116
Astrocytes	AC078846.1	ENSG00000273329	-0.00442175	4.17002	-1.32538	0.188969	0.52053	-7.0734	-1.31364
Astrocytes	AC078881.1	ENSG00000250131	-0.0030864	5.66907	-0.760776	0.448969	0.752159	-7.88746	-0.757134
Astrocytes	AC079142.1	ENSG00000285679	-0.00184794	6.94631	-0.582672	0.561615	0.818322	-8.08951	-0.580444
Astrocytes	AC079298.3	ENSG00000280241	-0.00574544	3.58851	-0.64537	0.520379	0.795531	-7.68113	-0.642762
Astrocytes	AC079305.3	ENSG00000229337	0.000158565	3.63274	0.03406	0.972917	0.991901	-7.86539	0.0339498
Astrocytes	AC079352.1	ENSG00000226994	-0.00866186	7.41936	-1.4192	0.159398	0.480413	-7.26076	-1.4071
Astrocytes	AC079385.1	ENSG00000257545	0.00678879	5.67718	1.72877	0.0878842	0.363902	-6.68189	1.70667
Astrocytes	AC079447.1	ENSG00000241962	-0.000659605	5.6161	-0.194011	0.846659	0.948031	-8.15164	-0.193383
Astrocytes	AC079465.1	ENSG00000232633	-0.000579603	3.10351	-0.0875289	0.930472	0.97817	-7.80181	-0.0872505
Astrocytes	AC079760.1	ENSG00000235450	-0.0136052	6.3988	-2.79346	0.00641023	0.0950792	-4.45717	-2.72602
Astrocytes	AC079781.5	ENSG00000284707	0.00162675	6.49813	0.641323	0.523118	0.797006	-8.04057	0.638547
Astrocytes	AC079848.2	ENSG00000287232	-0.00158754	4.77645	-0.401737	0.688935	0.882531	-7.96409	-0.4003
Astrocytes	AC079921.1	ENSG00000249207	-0.000836012	3.55644	-0.172642	0.863333	0.954161	-7.85701	-0.172133
Astrocytes	AC083798.2	ENSG00000272758	-0.00610611	4.28161	-1.40456	0.163719	0.486861	-6.99159	-1.39267
Astrocytes	AC083843.3	ENSG00000259820	0.000626863	3.23163	0.124349	0.901326	0.967622	-7.83596	0.123987
Astrocytes	AC083870.1	ENSG00000286458	-0.00881566	5.08707	-1.78079	0.078423	0.344354	-6.53558	-1.75991
Astrocytes	AC084198.2	ENSG00000286699	-0.00256146	6.58469	-0.655363	0.514132	0.791821	-8.02933	-0.652417
Astrocytes	AC087482.1	ENSG00000259347	0.00379657	4.76158	0.624277	0.534077	0.803183	-7.86298	0.621794
Astrocytes	AC087500.1	ENSG00000261879	-0.000826491	5.1559	-0.322809	0.747738	0.908621	-8.03347	-0.321624
Astrocytes	AC087564.1	ENSG00000285367	-0.00473245	8.35089	-1.33948	0.183904	0.51425	-7.33784	-1.32883
Astrocytes	AC087854.1	ENSG00000251034	0.0131624	7.48845	2.67793	0.00900287	0.114598	-4.77826	2.61195
Astrocytes	AC087855.2	ENSG00000254302	0.00939066	3.522	1.09559	0.276268	0.615517	-7.26232	1.08874
Astrocytes	AC090114.2	ENSG00000273270	0.0025591	3.19198	0.511188	0.610697	0.844351	-7.659	0.509079
Astrocytes	AC090115.1	ENSG00000257735	-0.00564044	5.59263	-1.47524	0.144084	0.458453	-7.07423	-1.46075
Astrocytes	AC090204.1	ENSG00000247134	-0.00410271	4.63646	-0.996896	0.321568	0.656005	-7.548	-0.99124
Astrocytes	AC090517.5	ENSG00000285331	-0.0041093	5.17348	-1.29165	0.199885	0.532698	-7.28669	-1.28188
Astrocytes	AC090578.1	ENSG00000253553	-0.00290082	4.58841	-0.605474	0.546693	0.810496	-7.83039	-0.602722
Astrocytes	AC090579.1	ENSG00000253582	0.000147266	3.78322	0.0261747	0.979178	0.993439	-7.92007	0.0260997
Astrocytes	AC090825.1	ENSG00000259363	0.0121318	4.65751	1.44739	0.151671	0.469257	-7.00567	1.43365
Astrocytes	AC090844.2	ENSG00000264968	-0.000859931	3.82901	-0.158229	0.874642	0.957801	-7.88921	-0.157765
Astrocytes	AC090945.1	ENSG00000287042	0.0162877	3.54101	2.76599	0.00703023	0.100362	-4.16887	2.69541
Astrocytes	AC090993.1	ENSG00000253108	0.0142553	4.80103	1.93661	0.0562675	0.293117	-6.20848	1.90896
Astrocytes	AC091078.1	ENSG00000257060	-0.000593177	7.60094	-0.192409	0.84791	0.948419	-8.2317	-0.191786
Astrocytes	AC091826.2	ENSG00000271904	-0.00821262	7.971	-1.55598	0.12333	0.42822	-7.04383	-1.54095
Astrocytes	AC091912.3	ENSG00000288002	-0.0149472	3.81954	-2.41885	0.0176575	0.162907	-5.04465	-2.37272
Astrocytes	AC091978.1	ENSG00000286753	-0.00347561	3.9084	-0.886613	0.37802	0.700922	-7.51399	-0.88155
Astrocytes	AC092111.1	ENSG00000275367	-0.00487178	3.56899	-0.967008	0.336448	0.668255	-7.38837	-0.961208
Astrocytes	AC092164.1	ENSG00000226833	0.00360955	3.64174	0.758582	0.450144	0.752877	-7.59541	0.755175
Astrocytes	AC092279.1	ENSG00000268362	-0.0035314	4.36145	-0.715179	0.476405	0.770207	-7.75128	-0.712096
Astrocytes	AC092296.2	ENSG00000267053	-0.00266222	3.00237	-0.695898	0.488555	0.777054	-7.54745	-0.692608
Astrocytes	AC092329.4	ENSG00000284428	0.00395538	3.43126	0.87487	0.38431	0.705847	-7.45423	0.869983
Astrocytes	AC092422.1	ENSG00000237838	-0.00467664	3.20085	-0.765263	0.44647	0.750664	-7.51464	-0.761313
Astrocytes	AC092650.1	ENSG00000230773	-0.0100748	3.38245	-1.30496	0.195335	0.527814	-6.95948	-1.29496
Astrocytes	AC092683.1	ENSG00000230606	0.00615275	3.48484	1.39375	0.167497	0.492126	-6.8452	1.38029
Astrocytes	AC092691.1	ENSG00000239268	-0.000308584	10.6867	-0.0901223	0.928432	0.977439	-8.13068	-0.0898177
Astrocytes	AC092691.3	ENSG00000242816	0.0136091	3.22515	2.27618	0.02558	0.196588	-5.29841	2.23253
Astrocytes	AC092745.5	ENSG00000286895	-0.00169999	5.00232	-0.454575	0.65068	0.864578	-7.95967	-0.452817
Astrocytes	AC092802.1	ENSG00000226026	-0.00236373	4.84927	-0.512568	0.609652	0.843764	-7.93918	-0.510571
Astrocytes	AC092835.1	ENSG00000233757	0.00477881	4.43372	1.34413	0.18275	0.512874	-7.09471	1.33233
Astrocytes	AC092839.1	ENSG00000228108	-0.00538894	3.22671	-0.790782	0.431461	0.740452	-7.52506	-0.786693
Astrocytes	AC092844.1	ENSG00000286836	-0.000747476	3.43652	-0.15386	0.878078	0.958646	-7.84938	-0.153406
Astrocytes	AC092902.4	ENSG00000284624	0.000523722	5.94857	0.108033	0.914243	0.972161	-8.17614	0.107689
Astrocytes	AC092910.3	ENSG00000242622	-0.00360579	3.59957	-0.778866	0.438542	0.745577	-7.56442	-0.774657
Astrocytes	AC092924.2	ENSG00000287706	0.00252048	6.23762	0.65356	0.515229	0.792543	-8.00442	0.650718
Astrocytes	AC092944.1	ENSG00000243176	-0.00482122	5.54558	-1.3037	0.196106	0.528717	-7.30122	-1.29272
Astrocytes	AC092969.1	ENSG00000240086	-0.00496343	3.32887	-0.957758	0.340828	0.672013	-7.38835	-0.952531
Astrocytes	AC093157.1	ENSG00000233184	-0.00714927	5.45026	-1.68645	0.0952782	0.379085	-6.74408	-1.66819
Astrocytes	AC093297.2	ENSG00000272335	-0.00383787	2.93769	-0.726943	0.469437	0.765928	-7.50996	-0.723396
Astrocytes	AC093305.1	ENSG00000250761	0.0105722	3.80193	2.13221	0.0358045	0.234757	-5.68012	2.09914
Astrocytes	AC093523.1	ENSG00000249335	0.00872129	4.29621	2.00215	0.0483763	0.272475	-5.99868	1.97405
Astrocytes	AC093535.1	ENSG00000250602	0.00634718	4.6531	1.10603	0.271749	0.610934	-7.45209	1.09904
Astrocytes	AC093827.4	ENSG00000284968	-0.00744319	3.79725	-1.96807	0.0525185	0.283689	-5.97869	-1.93886
Astrocytes	AC093849.4	ENSG00000288025	0.00112108	3.34142	0.213446	0.831477	0.942367	-7.82523	0.212808
Astrocytes	AC093865.1	ENSG00000273118	0.000865179	6.76113	0.16487	0.869457	0.955981	-8.23752	0.164348
Astrocytes	AC093879.1	ENSG00000248152	0.00452213	4.92704	0.798807	0.426575	0.737022	-7.78359	0.795066
Astrocytes	AC095060.1	ENSG00000249330	-0.00722196	4.6504	-1.17182	0.244456	0.583699	-7.33272	-1.16392
Astrocytes	AC096564.1	ENSG00000245293	-0.000451809	3.11292	-0.112376	0.910783	0.97101	-7.80574	-0.112051
Astrocytes	AC096677.1	ENSG00000224536	0.00575853	3.7269	1.27315	0.20679	0.541456	-7.06786	1.26244
Astrocytes	AC097376.3	ENSG00000273247	0.00283558	5.8928	1.02733	0.307397	0.643967	-7.66003	1.0207
Astrocytes	AC097460.1	ENSG00000245322	-0.013719	4.04948	-2.66772	0.00930733	0.116937	-4.4709	-2.60055
Astrocytes	AC097462.3	ENSG00000287021	-0.00547429	3.82421	-0.841434	0.402584	0.719183	-7.55067	-0.837016
Astrocytes	AC097500.1	ENSG00000287129	0.00179903	3.00547	0.360063	0.719675	0.896097	-7.71906	0.358894
Astrocytes	AC097515.1	ENSG00000248138	0.0109486	5.42534	2.12559	0.0363635	0.236567	-5.92657	2.09284
Astrocytes	AC097518.2	ENSG00000287544	-0.01574	7.48258	-2.11649	0.0371472	0.239164	-6.05006	-2.08414
Astrocytes	AC097532.3	ENSG00000286833	0.00949592	3.36038	1.67974	0.0970656	0.382635	-6.42517	1.65925
Astrocytes	AC097534.2	ENSG00000272870	-0.00042144	3.17342	-0.0681867	0.945811	0.98328	-7.80072	-0.0679685
Astrocytes	AC097662.1	ENSG00000236432	-0.00123951	3.29423	-0.30063	0.764479	0.915569	-7.77908	-0.299605
Astrocytes	AC098588.3	ENSG00000285783	-0.00472333	5.52394	-1.20331	0.232107	0.57086	-7.43764	-1.19495
Astrocytes	AC098829.1	ENSG00000249252	-0.0200301	6.80618	-3.17815	0.00212265	0.0515193	-3.42985	-3.07251
Astrocytes	AC099791.2	ENSG00000271200	-0.00278366	3.54351	-0.508893	0.6123	0.845178	-7.74476	-0.506793
Astrocytes	AC099792.1	ENSG00000231252	-0.000606579	7.90966	-0.158744	0.874277	0.95765	-8.2408	-0.158228
Astrocytes	AC100786.1	ENSG00000246731	0.00554155	3.61977	1.26965	0.207975	0.542862	-7.02807	1.25915
Astrocytes	AC100793.2	ENSG00000267042	0.0087851	3.25798	1.66459	0.100221	0.388823	-6.43557	1.64378
Astrocytes	AC103874.1	ENSG00000285729	-0.0124092	4.67543	-2.04623	0.0439713	0.259138	-5.94492	-2.01436
Astrocytes	AC103923.1	ENSG00000235545	0.00431794	5.72521	1.17857	0.241771	0.580704	-7.49342	1.17057
Astrocytes	AC104072.1	ENSG00000260878	-0.0155672	4.43742	-2.527	0.0135394	0.141911	-4.89403	-2.46926
Astrocytes	AC104088.1	ENSG00000232555	0.00838955	5.18542	1.93112	0.0569703	0.294933	-6.26091	1.90354
Astrocytes	AC104123.1	ENSG00000251314	0.00651018	4.81909	1.36427	0.176407	0.504807	-7.10084	1.3519
Astrocytes	AC104162.2	ENSG00000285399	-3.5324e-05	3.90539	-0.00981466	0.992194	0.997766	-7.91678	-0.00978364
Astrocytes	AC104232.3	ENSG00000287998	-0.00695953	3.01865	-1.06428	0.290135	0.627892	-7.2184	-1.05783
Astrocytes	AC104389.5	ENSG00000239920	0.0138483	3.87326	1.75999	0.0821312	0.352299	-6.384	1.73845
Astrocytes	AC104574.2	ENSG00000259616	0.02277	5.33301	4.11389	9.14855e-05	0.00855216	-0.322325	3.91213
Astrocytes	AC104596.1	ENSG00000250326	0.000880161	7.72604	0.245977	0.806326	0.932541	-8.22891	0.245168
Astrocytes	AC104806.2	ENSG00000250075	0.00282558	4.64937	0.765798	0.445861	0.750176	-7.75475	0.762334
Astrocytes	AC104827.1	ENSG00000250062	0.00569082	3.89807	0.907205	0.367119	0.693373	-7.51192	0.901883
Astrocytes	AC105052.4	ENSG00000279168	-0.00328587	4.1947	-0.560603	0.576503	0.826752	-7.80519	-0.5585
Astrocytes	AC105285.1	ENSG00000245213	-0.00514106	5.27943	-0.935328	0.352198	0.681759	-7.69928	-0.930335
Astrocytes	AC105383.1	ENSG00000250241	0.00356028	6.02454	0.906622	0.367132	0.693373	-7.80162	0.901859
Astrocytes	AC105411.1	ENSG00000259867	-0.0103186	4.78919	-2.11344	0.0377753	0.241277	-5.85246	-2.07728
Astrocytes	AC105916.1	ENSG00000287117	0.00296886	5.63517	0.934298	0.352927	0.682371	-7.73553	0.928928
Astrocytes	AC105942.1	ENSG00000235501	0.00308817	4.43443	0.544545	0.587639	0.8328	-7.83651	0.54226
Astrocytes	AC106791.1	ENSG00000250159	-0.00226454	5.34704	-0.648785	0.518213	0.794346	-7.92713	-0.646103
Astrocytes	AC106793.1	ENSG00000245768	-0.00378154	4.77589	-0.947954	0.345986	0.676503	-7.60642	-0.942403
Astrocytes	AC106845.1	ENSG00000287134	-0.00343516	7.74225	-0.715428	0.47644	0.770237	-7.99426	-0.712041
Astrocytes	AC107032.2	ENSG00000257526	-0.00191219	3.8903	-0.407466	0.684677	0.880475	-7.82547	-0.406089
Astrocytes	AC107204.1	ENSG00000281392	-0.00366486	3.49176	-0.513383	0.608979	0.843504	-7.72827	-0.511531
Astrocytes	AC107214.1	ENSG00000232648	0.00545788	3.58467	1.30886	0.194408	0.526901	-7.01791	1.29765
Astrocytes	AC107223.1	ENSG00000251600	-0.0105598	5.75474	-2.78967	0.00665	0.097248	-4.41348	-2.71388
Astrocytes	AC107375.1	ENSG00000259891	-5.21956e-06	3.85565	-0.00103674	0.999176	0.999841	-7.88895	-0.00103335
Astrocytes	AC107398.3	ENSG00000260918	-0.00788802	6.1567	-1.95697	0.0539392	0.287235	-6.30782	-1.92732
Astrocytes	AC107884.1	ENSG00000251364	-0.000429496	3.91629	-0.0956283	0.924057	0.975489	-7.90943	-0.0953251
Astrocytes	AC108047.1	ENSG00000233654	0.0047038	4.71134	1.59531	0.114255	0.413215	-6.79307	1.57936
Astrocytes	AC108471.2	ENSG00000255458	0.000662218	3.59775	0.147511	0.883069	0.960721	-7.87628	0.14708
Astrocytes	AC108519.1	ENSG00000288075	0.00377144	6.68371	1.40288	0.164638	0.488224	-7.26205	1.38964
Astrocytes	AC109466.1	ENSG00000241956	0.000962868	3.99788	0.152066	0.879547	0.959157	-7.89526	0.151544
Astrocytes	AC109927.1	ENSG00000250195	0.0117925	3.78645	1.64767	0.103013	0.39369	-6.56778	1.63042
Astrocytes	AC110023.1	ENSG00000258631	-0.00580404	6.76979	-1.53396	0.128652	0.436512	-7.08643	-1.51944
Astrocytes	AC110285.2	ENSG00000262877	-0.00458768	3.67595	-1.01928	0.311421	0.647349	-7.31182	-1.01224
Astrocytes	AC112722.1	ENSG00000250410	0.00472387	3.2387	0.987929	0.325916	0.659603	-7.35312	0.982374
Astrocytes	AC113414.1	ENSG00000254186	-0.00314026	6.38839	-0.765143	0.446405	0.750646	-7.935	-0.761422
Astrocytes	AC114763.1	ENSG00000228043	0.00233043	3.76811	0.544834	0.587562	0.8328	-7.75604	0.542372
Astrocytes	AC114956.3	ENSG00000249492	-0.00192338	3.8609	-0.391235	0.696576	0.885899	-7.84489	-0.389947
Astrocytes	AC114971.1	ENSG00000287862	-0.00759736	8.8615	-1.43732	0.154199	0.473203	-7.19015	-1.42486
Astrocytes	AC115622.1	ENSG00000251488	-0.00362885	5.71149	-0.616594	0.539106	0.806649	-7.98885	-0.614166
Astrocytes	AC116552.1	ENSG00000261744	-0.00263053	3.42313	-0.517238	0.606483	0.842153	-7.69846	-0.5151
Astrocytes	AC117528.1	ENSG00000286577	-0.00912862	3.2368	-1.24375	0.216919	0.552908	-7.04246	-1.23476
Astrocytes	AC118549.1	ENSG00000036549	-0.000633349	6.95364	-0.235247	0.814568	0.935537	-8.23501	-0.234538
Astrocytes	AC119673.2	ENSG00000286619	0.0276738	6.38836	2.72357	0.00780966	0.106082	-4.64793	2.66019
Astrocytes	AC119674.1	ENSG00000260971	0.00105029	5.6704	0.171216	0.864501	0.954592	-8.15962	0.170647
Astrocytes	AC124852.1	ENSG00000248994	0.00480856	6.79458	1.11179	0.269279	0.608295	-7.64479	1.10472
Astrocytes	AC124854.1	ENSG00000249776	-0.00616965	3.59217	-0.99954	0.3206	0.655118	-7.351	-0.993225
Astrocytes	AC124947.1	ENSG00000257252	-0.00329253	3.42444	-0.396493	0.692835	0.884237	-7.75901	-0.39501
Astrocytes	AC125613.1	ENSG00000239381	-0.00615139	6.64125	-1.37578	0.172408	0.49865	-7.299	-1.36451
Astrocytes	AC130324.2	ENSG00000265334	0.00114353	3.66309	0.185622	0.853172	0.9505	-7.87177	0.185073
Astrocytes	AC131571.1	ENSG00000228061	-0.00331734	5.64411	-0.711308	0.478791	0.771326	-7.9153	-0.708249
Astrocytes	AC137894.3	ENSG00000288033	0.000465243	3.05453	0.110711	0.912099	0.971402	-7.78362	0.110391
Astrocytes	AC138123.1	ENSG00000257322	0.00187312	4.48356	0.173981	0.86233	0.953636	-7.97819	0.173409
Astrocytes	AC138150.1	ENSG00000224505	-0.00113592	5.23513	-0.319401	0.750267	0.909848	-8.05381	-0.318288
Astrocytes	AC138627.1	ENSG00000261404	-0.00151115	6.90331	-0.296753	0.767407	0.916859	-8.21507	-0.295768
Astrocytes	AC138649.1	ENSG00000274253	-0.00274006	3.33085	-0.504188	0.615541	0.847003	-7.7045	-0.50218
Astrocytes	AC139887.2	ENSG00000249592	0.00348359	6.00946	1.16072	0.249422	0.589072	-7.51083	1.15176
Astrocytes	AC211433.1	ENSG00000232729	0.00366207	3.67911	0.6568	0.513231	0.791255	-7.68688	0.653815
Astrocytes	AC231533.1	ENSG00000232828	0.00400832	4.07137	1.1462	0.255298	0.594976	-7.26981	1.13758
Astrocytes	AC233296.1	ENSG00000280870	-0.00496697	4.23618	-0.622095	0.535675	0.804232	-7.77104	-0.619366
Astrocytes	AC234582.1	ENSG00000231064	0.00614385	5.76473	2.08258	0.0405634	0.249355	-6.03924	2.04797
Astrocytes	AC239809.3	ENSG00000227733	-0.0010063	4.8512	-0.302769	0.762786	0.915087	-8.0321	-0.301824
Astrocytes	AC242426.2	ENSG00000237188	-0.00470798	5.25024	-1.22183	0.225315	0.56249	-7.3779	-1.21252
Astrocytes	AC244033.2	ENSG00000285184	0.00606304	4.66569	1.82343	0.0716602	0.32881	-6.40273	1.80127
Astrocytes	AC244131.2	ENSG00000275119	0.00120505	3.31895	0.137498	0.890954	0.963691	-7.81854	0.137097
Astrocytes	AC245060.5	ENSG00000274422	0.0033238	3.90517	0.802295	0.424933	0.735949	-7.55793	0.797892
Astrocytes	AC245123.1	ENSG00000277526	-0.00775607	4.47044	-0.844086	0.401106	0.718139	-7.6156	-0.839648
Astrocytes	AC245187.2	ENSG00000282142	-0.0154123	4.95096	-1.69761	0.0934168	0.375743	-6.61599	-1.67764
Astrocytes	AC245297.3	ENSG00000274265	0.0139345	5.48418	3.72403	0.000364417	0.0194381	-1.68908	3.5646
Astrocytes	AC246817.1	ENSG00000253853	0.00344462	4.04099	0.316715	0.752317	0.910735	-7.86327	0.315586
Astrocytes	AC246817.2	ENSG00000254319	-0.00901171	3.42114	-1.03015	0.306083	0.642481	-7.28835	-1.02348
Astrocytes	ACAA1	ENSG00000060971	0.00104912	5.11856	0.396886	0.692579	0.884185	-8.01151	0.395358
Astrocytes	ACAA2	ENSG00000167315	-0.000425774	4.26229	-0.110896	0.911955	0.971318	-7.98879	-0.110573
Astrocytes	ACACA	ENSG00000278540	-0.00428692	7.8265	-2.08173	0.040293	0.248675	-6.12251	-2.05073
Astrocytes	ACACB	ENSG00000076555	0.0024416	8.53096	0.656335	0.513528	0.791378	-8.01206	0.653354
Astrocytes	ACAD10	ENSG00000111271	-0.000123127	5.3548	-0.053738	0.957282	0.987065	-8.12135	-0.0535643
Astrocytes	ACAD11	ENSG00000240303	-0.000397423	6.09909	-0.186678	0.852394	0.950053	-8.17565	-0.186064
Astrocytes	ACAD8	ENSG00000151498	0.00343841	3.55795	0.927665	0.356533	0.685296	-7.43253	0.921991
Astrocytes	ACAD9	ENSG00000177646	0.000565383	4.88319	0.215866	0.829631	0.941651	-8.05561	0.215174
Astrocytes	ACADM	ENSG00000117054	-0.00241283	5.63875	-0.969602	0.334922	0.666864	-7.70509	-0.964247
Astrocytes	ACADS	ENSG00000122971	0.00109484	3.84647	0.306172	0.760289	0.914112	-7.84307	0.305101
Astrocytes	ACADSB	ENSG00000196177	-0.0036344	5.66958	-1.80806	0.074365	0.334871	-6.54009	-1.78436
Astrocytes	ACADVL	ENSG00000072778	0.00307305	7.28277	1.01193	0.314907	0.650559	-7.7252	1.00498
Astrocytes	ACAP2	ENSG00000114331	0.0002799	7.75456	0.0968115	0.923144	0.975204	-8.23617	0.0964743
Astrocytes	ACAP3	ENSG00000131584	0.000498907	5.78239	0.164297	0.869915	0.955981	-8.16106	0.163766
Astrocytes	ACAT1	ENSG00000075239	0.00250838	4.97496	1.26258	0.210147	0.545303	-7.29477	1.25316
Astrocytes	ACAT2	ENSG00000120437	-0.0064384	4.36295	-1.25865	0.211768	0.546965	-7.19415	-1.24872
Astrocytes	ACBD3	ENSG00000182827	-0.00381955	5.26719	-1.33292	0.186025	0.516885	-7.24762	-1.32243
Astrocytes	ACBD4	ENSG00000181513	-0.000798975	4.26727	-0.200942	0.841247	0.946103	-7.95838	-0.200298
Astrocytes	ACBD5	ENSG00000107897	-0.00809625	4.84573	-3.74168	0.000353269	0.0190924	-1.55649	-3.57274
Astrocytes	ACBD6	ENSG00000230124	-0.000471475	6.84372	-0.27463	0.784249	0.924055	-8.22205	-0.273786
Astrocytes	ACBD7	ENSG00000176244	-0.0125218	4.92413	-3.20016	0.00198985	0.0497688	-3.20011	-3.09174
Astrocytes	ACCS	ENSG00000110455	0.00592057	4.3156	1.59044	0.115406	0.414766	-6.72887	1.57435
Astrocytes	ACER3	ENSG00000078124	-9.2882e-05	6.47198	-0.0322349	0.974358	0.99237	-8.24603	-0.0321427
Astrocytes	ACIN1	ENSG00000100813	0.00416899	6.55168	2.48103	0.0153074	0.150762	-5.23596	2.42502
Astrocytes	ACKR3	ENSG00000144476	0.0055781	5.02054	1.86806	0.0655873	0.315816	-6.36232	1.84123
Astrocytes	ACLY	ENSG00000131473	-0.00334889	4.66625	-0.958656	0.340702	0.67201	-7.56012	-0.952779
Astrocytes	ACO1	ENSG00000122729	-0.00545972	6.29201	-2.04743	0.0436265	0.258423	-6.15828	-2.01766
Astrocytes	ACO2	ENSG00000100412	0.000719431	6.72404	0.234743	0.815008	0.935719	-8.21721	0.233971
Astrocytes	ACOT11	ENSG00000162390	-0.000214262	8.50232	-0.0659141	0.947616	0.983948	-8.22705	-0.0657013
Astrocytes	ACOT13	ENSG00000112304	0.00134747	4.47542	0.44715	0.655883	0.866976	-7.92318	0.445605
Astrocytes	ACOT7	ENSG00000097021	-0.00423785	4.92196	-1.19531	0.235495	0.574597	-7.36596	-1.18632
Astrocytes	ACOT8	ENSG00000101473	0.00315149	3.89869	0.948435	0.345973	0.676503	-7.4617	0.942429
Astrocytes	ACOT9	ENSG00000123130	-0.00305668	5.05884	-1.31729	0.191682	0.523756	-7.21725	-1.30562
Astrocytes	ACOX1	ENSG00000161533	-0.00393679	5.6019	-1.41479	0.161003	0.482722	-7.16061	-1.40171
Astrocytes	ACOX2	ENSG00000168306	-0.00101339	3.80068	-0.262447	0.793674	0.927547	-7.8675	-0.261543
Astrocytes	ACOX3	ENSG00000087008	0.00221156	5.09261	0.966586	0.336703	0.668426	-7.62625	0.9607
Astrocytes	ACP1	ENSG00000143727	-0.00733652	4.37446	-2.71694	0.00815928	0.108706	-4.4254	-2.64541
Astrocytes	ACP2	ENSG00000134575	-0.0053578	3.52838	-1.07746	0.284769	0.622918	-7.27707	-1.06967
Astrocytes	ACP6	ENSG00000162836	-0.00139379	6.43853	-0.349577	0.727497	0.899461	-8.18401	-0.348457
Astrocytes	ACSBG1	ENSG00000103740	-0.000483892	8.29479	-0.135577	0.892494	0.964347	-8.23566	-0.135149
Astrocytes	ACSF2	ENSG00000167107	0.00274692	5.20712	0.697344	0.487661	0.776428	-7.85267	0.694034
Astrocytes	ACSF3	ENSG00000176715	0.000849622	4.58865	0.267604	0.78969	0.926037	-7.98305	0.266713
Astrocytes	ACSL1	ENSG00000151726	0.000823665	4.16479	0.211092	0.833358	0.942875	-7.93771	0.210397
Astrocytes	ACSL3	ENSG00000123983	-0.00241004	7.9439	-0.92297	0.358804	0.68731	-7.81599	-0.917646
Astrocytes	ACSL4	ENSG00000068366	-0.00775203	5.58441	-3.21123	0.00192135	0.0488042	-3.25474	-3.10213
Astrocytes	ACSL6	ENSG00000164398	-0.0101952	8.59333	-3.31041	0.00135526	0.0406815	-3.01622	-3.20401
Astrocytes	ACSS1	ENSG00000154930	-0.00643421	8.73245	-1.63263	0.106536	0.400149	-6.89647	-1.61396
Astrocytes	ACSS2	ENSG00000131069	0.0014816	4.78926	0.448133	0.655168	0.866797	-7.95271	0.446594
Astrocytes	ACSS3	ENSG00000111058	0.00378239	7.93666	1.24032	0.21819	0.554493	-7.47659	1.23135
Astrocytes	ACTB	ENSG00000075624	-0.00704944	7.87005	-2.06305	0.0426709	0.255384	-6.12795	-2.02692
Astrocytes	ACTG1	ENSG00000184009	-0.00757085	7.3806	-2.6042	0.01116	0.128797	-4.93962	-2.53765
Astrocytes	ACTN1	ENSG00000072110	0.00352344	5.27616	0.562684	0.57521	0.826136	-7.96272	0.560395
Astrocytes	ACTN2	ENSG00000077522	-0.00649476	4.14141	-1.23855	0.21883	0.555301	-7.19334	-1.22965
Astrocytes	ACTN4	ENSG00000130402	0.0020376	5.94004	0.64378	0.521409	0.796181	-7.99502	0.641175
Astrocytes	ACTR10	ENSG00000131966	-0.00373116	5.69347	-1.78923	0.0770435	0.340957	-6.59724	-1.7681
Astrocytes	ACTR1A	ENSG00000138107	-0.00299267	4.90042	-1.09447	0.277163	0.616296	-7.46537	-1.08671
Astrocytes	ACTR1B	ENSG00000115073	0.00218355	4.51613	0.780754	0.437529	0.745028	-7.70572	0.776372
Astrocytes	ACTR2	ENSG00000138071	-0.00578506	6.3678	-2.77465	0.00675734	0.0979855	-4.51433	-2.70857
Astrocytes	ACTR3	ENSG00000115091	-0.00353609	5.74596	-1.60036	0.113506	0.412076	-6.8926	-1.58263
Astrocytes	ACTR3B	ENSG00000133627	-0.0063769	5.36502	-2.27969	0.0250798	0.194449	-5.5954	-2.24017
Astrocytes	ACTR3C	ENSG00000106526	0.00193923	3.27457	0.312542	0.755375	0.912093	-7.76623	0.31156
Astrocytes	ACTR6	ENSG00000075089	-0.00671081	4.13777	-2.1612	0.0337057	0.227584	-5.66961	-2.12357
Astrocytes	ACTR8	ENSG00000113812	-0.00412268	3.33345	-0.894697	0.373653	0.697579	-7.43928	-0.889652
Astrocytes	ACVR1	ENSG00000115170	0.00447349	5.35191	1.09908	0.274752	0.61431	-7.54041	1.09218
Astrocytes	ACVR1B	ENSG00000135503	0.00176372	4.55379	0.554328	0.580772	0.829225	-7.86592	0.552258
Astrocytes	ACVR1C	ENSG00000123612	-0.00369511	4.10553	-0.917041	0.361941	0.689575	-7.53346	-0.911673
Astrocytes	ACVR2A	ENSG00000121989	-0.00342041	5.25578	-1.16522	0.247326	0.586754	-7.45322	-1.15687
Astrocytes	ACVR2B	ENSG00000114739	0.00390935	4.59257	1.12402	0.264119	0.603493	-7.39616	1.11671
Astrocytes	ACY1	ENSG00000243989	0.00190427	3.60333	0.393638	0.694908	0.885118	-7.78139	0.392203
Astrocytes	ACYP1	ENSG00000119640	-0.00012041	4.63098	-0.0417714	0.966791	0.990112	-8.04113	-0.0416328
Astrocytes	ACYP2	ENSG00000170634	-0.000699058	8.09677	-0.316387	0.752463	0.910802	-8.20153	-0.315393
Astrocytes	ADA	ENSG00000196839	-0.0178329	3.4393	-3.19146	0.0020476	0.0504962	-2.99633	-3.08324
Astrocytes	ADAL	ENSG00000168803	-0.0012531	5.28738	-0.502628	0.616494	0.847398	-8.00817	-0.500825
Astrocytes	ADAM10	ENSG00000137845	-0.00112599	6.7901	-0.628549	0.531284	0.801562	-8.05601	-0.626047
Astrocytes	ADAM11	ENSG00000073670	-0.006216	4.07568	-1.47709	0.143685	0.457977	-6.84333	-1.4622
Astrocytes	ADAM12	ENSG00000148848	0.028296	4.68801	3.48513	0.000799755	0.0301342	-2.31121	3.35288
Astrocytes	ADAM15	ENSG00000143537	0.000544156	4.19989	0.121776	0.903392	0.968119	-7.93937	0.121378
Astrocytes	ADAM17	ENSG00000151694	0.00107044	5.69248	0.514114	0.60847	0.843263	-8.05297	0.512258
Astrocytes	ADAM22	ENSG00000008277	-0.00525814	6.42927	-2.12537	0.0367648	0.238041	-5.99891	-2.08837
Astrocytes	ADAM23	ENSG00000114948	-0.0030336	6.38856	-1.12751	0.26304	0.602503	-7.57571	-1.11923
Astrocytes	ADAM32	ENSG00000197140	0.00329875	3.8968	0.83365	0.407055	0.722633	-7.56213	0.829087
Astrocytes	ADAM33	ENSG00000149451	0.00864981	3.55613	1.26133	0.21088	0.545926	-7.06398	1.25115
Astrocytes	ADAM9	ENSG00000168615	0.00282537	4.99885	0.979009	0.330491	0.663007	-7.59679	0.973126
Astrocytes	ADAMTS10	ENSG00000142303	0.00493606	6.00205	1.44116	0.153391	0.472062	-7.17576	1.42765
Astrocytes	ADAMTS13	ENSG00000160323	0.00169055	4.26117	0.501582	0.617334	0.847977	-7.84926	0.499633
Astrocytes	ADAMTS17	ENSG00000140470	-0.0132696	8.15348	-2.63393	0.0101554	0.122636	-4.8731	-2.57049
Astrocytes	ADAMTS19	ENSG00000145808	-0.0367717	4.1926	-3.97695	0.00015481	0.0118542	-0.656545	-3.78322
Astrocytes	ADAMTS9	ENSG00000163638	-0.0110869	5.24352	-2.14039	0.0351114	0.232194	-5.86993	-2.10707
Astrocytes	ADAMTS9-AS2	ENSG00000241684	0.0047277	6.20203	0.833876	0.406816	0.72239	-7.86362	0.82951
Astrocytes	ADAMTSL2	ENSG00000197859	-0.00173641	3.29424	-0.252247	0.801499	0.930767	-7.78214	-0.251408
Astrocytes	ADAMTSL4-AS1	ENSG00000203804	0.00633375	4.56083	1.21095	0.229627	0.56798	-7.25446	1.20132
Astrocytes	ADAP2	ENSG00000184060	-0.00314693	4.54405	-0.824704	0.412082	0.726739	-7.65229	-0.820236
Astrocytes	ADAR	ENSG00000160710	0.00422023	6.17008	1.8829	0.063474	0.311152	-6.45533	1.85586
Astrocytes	ADARB1	ENSG00000197381	0.00436363	5.24276	1.77763	0.0794083	0.346696	-6.54916	1.75413
Astrocytes	ADARB2	ENSG00000185736	0.00119003	6.07962	0.214118	0.831031	0.942237	-8.16205	0.21338
Astrocytes	ADAT1	ENSG00000065457	0.00114999	3.44651	0.329232	0.742768	0.906711	-7.79986	0.32819
Astrocytes	ADAT2	ENSG00000189007	-0.00195458	3.37068	-0.519768	0.604738	0.841138	-7.70126	-0.517599
Astrocytes	ADCK1	ENSG00000063761	-0.00233131	4.22419	-0.630941	0.530016	0.800726	-7.76649	-0.627982
Astrocytes	ADCK5	ENSG00000173137	9.81814e-05	3.17034	0.0211101	0.983206	0.994834	-7.81018	0.0210497
Astrocytes	ADCY1	ENSG00000164742	-0.00598317	4.87309	-1.39505	0.166879	0.49128	-7.08914	-1.3823
Astrocytes	ADCY2	ENSG00000078295	0.0056539	10.1253	2.04626	0.0437376	0.258617	-6.09508	2.0166
Astrocytes	ADCY3	ENSG00000138031	0.000334113	5.11826	0.0742466	0.940984	0.981795	-8.1042	0.0740332
Astrocytes	ADCY5	ENSG00000173175	0.00873238	4.00989	1.77756	0.0789555	0.345517	-6.37806	1.75678
Astrocytes	ADCY6	ENSG00000174233	0.000879597	4.74911	0.264782	0.791802	0.927039	-8.02784	0.263972
Astrocytes	ADCY8	ENSG00000155897	-0.00116275	7.62616	-0.34901	0.728019	0.899719	-8.18266	-0.347761
Astrocytes	ADCY9	ENSG00000162104	-0.000498855	6.5335	-0.179586	0.857924	0.952383	-8.22708	-0.179018
Astrocytes	ADCYAP1R1	ENSG00000078549	-0.000572467	7.00129	-0.230517	0.818322	0.937088	-8.20797	-0.229703
Astrocytes	ADD1	ENSG00000087274	-0.00329028	7.97178	-2.04929	0.0437906	0.258742	-6.17613	-2.01609
Astrocytes	ADD2	ENSG00000075340	-0.00826759	4.39726	-1.84113	0.0694258	0.324347	-6.31541	-1.81564
Astrocytes	ADD3	ENSG00000148700	0.000608351	9.20149	0.21672	0.828994	0.941481	-8.17472	0.215992
Astrocytes	ADD3-AS1	ENSG00000203876	0.000875688	6.84449	0.221185	0.825515	0.940079	-8.21571	0.220457
Astrocytes	ADGRA3	ENSG00000152990	0.00035316	8.34558	0.144274	0.885617	0.961611	-8.23388	0.143853
Astrocytes	ADGRB1	ENSG00000181790	-0.0129231	6.99362	-2.97434	0.00387854	0.0716232	-3.99521	-2.88787
Astrocytes	ADGRB2	ENSG00000121753	-0.00210222	5.4623	-0.665928	0.507423	0.787907	-7.90941	-0.662856
Astrocytes	ADGRB3	ENSG00000135298	-0.0087523	11.2033	-2.57266	0.0119827	0.133618	-4.89391	-2.51265
Astrocytes	ADGRF3	ENSG00000173567	-0.00205448	3.72605	-0.426003	0.671241	0.874126	-7.81949	-0.424445
Astrocytes	ADGRG1	ENSG00000205336	-0.00414777	7.98142	-1.19204	0.236978	0.575942	-7.51514	-1.18257
Astrocytes	ADGRL1	ENSG00000072071	-0.00929131	6.04826	-2.96043	0.00408338	0.0739677	-3.9898	-2.87165
Astrocytes	ADGRL2	ENSG00000117114	-0.00113113	5.42508	-0.216692	0.829042	0.941504	-8.10021	-0.215931
Astrocytes	ADGRL3	ENSG00000150471	-0.000437947	10.4202	-0.158592	0.874405	0.957661	-8.1388	-0.158066
Astrocytes	ADGRV1	ENSG00000164199	-0.00271608	11.8388	-1.03446	0.303779	0.640247	-7.54879	-1.02836
Astrocytes	ADH5	ENSG00000197894	-0.00652907	4.8899	-2.38222	0.0196865	0.1718	-5.30234	-2.33227
Astrocytes	ADHFE1	ENSG00000147576	-0.0026791	7.10439	-0.698138	0.487128	0.776137	-8.00031	-0.694884
Astrocytes	ADI1	ENSG00000182551	-0.0021746	5.11012	-0.654772	0.514561	0.792094	-7.88715	-0.651753
Astrocytes	ADIPOR1	ENSG00000159346	-0.00124697	3.72909	-0.377429	0.706868	0.890161	-7.82391	-0.376066
Astrocytes	ADIPOR2	ENSG00000006831	0.00181716	5.72155	0.756005	0.45169	0.754024	-7.89606	0.752601
Astrocytes	ADIRF	ENSG00000148671	0.00810262	3.91794	1.19921	0.233994	0.573068	-7.20527	1.19013
Astrocytes	ADK	ENSG00000156110	-0.00126103	7.56637	-0.607103	0.545576	0.809964	-8.07347	-0.604402
Astrocytes	ADNP	ENSG00000101126	0.000978622	7.16876	0.451595	0.652849	0.865681	-8.14326	0.449808
Astrocytes	ADNP2	ENSG00000101544	0.00293971	5.52252	1.00816	0.316365	0.65167	-7.64463	1.00196
Astrocytes	ADORA1	ENSG00000163485	-0.000770783	5.06174	-0.167318	0.867541	0.955527	-8.09304	-0.166783
Astrocytes	ADORA2B	ENSG00000170425	-0.0024475	5.7533	-0.728344	0.468366	0.765269	-7.91906	-0.72514
Astrocytes	ADPGK	ENSG00000159322	0.00187034	4.90589	0.804831	0.42343	0.734894	-7.73015	0.800485
Astrocytes	ADPGK-AS1	ENSG00000260898	-0.00725242	4.20094	-1.24047	0.21814	0.55444	-7.18613	-1.23149
Astrocytes	ADPRHL2	ENSG00000116863	0.0116308	3.35685	3.0456	0.00316583	0.0641607	-3.38646	2.95116
Astrocytes	ADRA1A	ENSG00000120907	-0.00455414	7.42192	-1.21828	0.226401	0.56389	-7.51594	-1.20968
Astrocytes	ADRA1B	ENSG00000170214	-0.0139171	4.26882	-2.09409	0.039149	0.245198	-5.81961	-2.06262
Astrocytes	ADRB1	ENSG00000043591	-0.00244944	4.06276	-0.55474	0.580765	0.829225	-7.79402	-0.552268
Astrocytes	ADRM1	ENSG00000130706	-0.00672189	3.69814	-1.78254	0.0789551	0.345517	-6.30458	-1.75678
Astrocytes	ADSL	ENSG00000239900	-0.00276428	3.79667	-0.795226	0.428639	0.738627	-7.58684	-0.791523
Astrocytes	ADSS	ENSG00000035687	-0.0023565	5.08365	-0.910714	0.365195	0.692145	-7.68919	-0.905511
Astrocytes	AEBP1	ENSG00000106624	0.0269729	6.19076	3.5352	0.000654273	0.0270431	-2.3267	3.40806
Astrocytes	AEBP2	ENSG00000139154	0.00250492	6.46862	1.09219	0.278156	0.617156	-7.62779	1.08447
Astrocytes	AF064860.1	ENSG00000225330	0.0106224	3.91007	2.06001	0.042779	0.255637	-5.83566	2.02586
Astrocytes	AF117829.1	ENSG00000251136	-0.00172468	8.17672	-0.594925	0.553433	0.813925	-8.07066	-0.592623
Astrocytes	AF123462.1	ENSG00000258416	-0.0320964	4.93301	-4.66292	1.11274e-05	0.0021942	1.74367	-4.39402
Astrocytes	AF165147.1	ENSG00000232855	-0.00331885	5.14372	-0.582442	0.561773	0.818393	-7.92936	-0.58021
Astrocytes	AF274853.1	ENSG00000287918	-0.0107611	3.435	-1.45299	0.149808	0.466984	-6.78871	-1.44021
Astrocytes	AF279873.3	ENSG00000253642	0.0217068	7.46491	3.34053	0.00123228	0.0383981	-2.94371	3.2313
Astrocytes	AFAP1	ENSG00000196526	0.00490609	3.72253	0.970271	0.334776	0.666719	-7.41528	0.964539
Astrocytes	AFDN	ENSG00000130396	0.00316518	7.9612	1.31994	0.190743	0.522692	-7.36949	1.30838
Astrocytes	AFF1	ENSG00000172493	0.00315451	7.90628	1.10674	0.271462	0.610567	-7.6325	1.0997
Astrocytes	AFF3	ENSG00000144218	-0.0184169	6.3295	-4.60277	1.63303e-05	0.00277814	1.23616	-4.30993
Astrocytes	AFF4	ENSG00000072364	0.00333902	7.25556	1.84461	0.0689847	0.323444	-6.55622	1.81852
Astrocytes	AFG1L	ENSG00000135537	0.00104908	6.44391	0.355644	0.722965	0.897658	-8.17999	0.354499
Astrocytes	AFG3L2	ENSG00000141385	-0.00383279	5.96845	-1.75677	0.0828602	0.353494	-6.66652	-1.73433
Astrocytes	AFTPH	ENSG00000119844	0.000252573	5.72155	0.116553	0.907508	0.969716	-8.16714	0.116182
Astrocytes	AGA	ENSG00000038002	0.00506335	3.13001	1.11267	0.269262	0.608287	-7.20298	1.10476
Astrocytes	AGAP1	ENSG00000157985	-0.00403131	8.07642	-1.58424	0.11712	0.417748	-6.99722	-1.56698
Astrocytes	AGAP3	ENSG00000133612	-0.00151981	5.54636	-0.575726	0.566403	0.821091	-7.9904	-0.573357
Astrocytes	AGAP4	ENSG00000188234	-0.00795197	3.83864	-2.55395	0.0126483	0.137451	-4.73519	-2.49352
Astrocytes	AGAP5	ENSG00000172650	7.59433e-06	3.45	0.0024632	0.998041	0.999666	-7.84658	0.00245543
Astrocytes	AGAP9	ENSG00000204172	0.00202019	3.78819	0.373591	0.709729	0.891084	-7.81284	0.37222
Astrocytes	AGBL1	ENSG00000273540	0.00402114	5.20863	0.691711	0.491053	0.778019	-7.87198	0.688635
Astrocytes	AGBL3	ENSG00000146856	0.00266413	4.45204	0.649206	0.517908	0.794045	-7.80715	0.646573
Astrocytes	AGBL4	ENSG00000186094	0.00784557	8.27147	2.49381	0.0147625	0.148194	-5.20198	2.43815
Astrocytes	AGBL5	ENSG00000084693	0.0025799	3.42729	0.717443	0.475216	0.769529	-7.59298	0.714017
Astrocytes	AGFG1	ENSG00000173744	0.00126148	6.34206	0.699764	0.485934	0.77563	-7.99355	0.696791
Astrocytes	AGFG2	ENSG00000106351	0.0150085	5.34008	4.35884	3.76242e-05	0.00486566	0.534544	4.1216
Astrocytes	AGGF1	ENSG00000164252	-0.000518903	5.00819	-0.254441	0.79981	0.929897	-8.05982	-0.253593
Astrocytes	AGK	ENSG00000006530	0.000746761	5.42384	0.313676	0.754515	0.911863	-8.10907	0.312691
Astrocytes	AGL	ENSG00000162688	-0.00868083	6.67589	-2.64297	0.00973928	0.119931	-4.85725	-2.58495
Astrocytes	AGO1	ENSG00000092847	-0.00117109	5.10441	-0.459436	0.647064	0.862912	-8.00755	-0.457845
Astrocytes	AGO2	ENSG00000123908	0.00126227	7.07684	0.520991	0.603691	0.840669	-8.12552	0.5191
Astrocytes	AGO3	ENSG00000126070	-0.00173793	7.23641	-0.901301	0.370237	0.695237	-7.83767	-0.89603
Astrocytes	AGO4	ENSG00000134698	-0.00166603	5.99396	-0.659182	0.511782	0.790426	-7.96583	-0.656066
Astrocytes	AGPAT1	ENSG00000204310	-0.00230078	4.18976	-0.668886	0.505688	0.787044	-7.72097	-0.665568
Astrocytes	AGPAT3	ENSG00000160216	0.000689208	6.41369	0.405186	0.686464	0.881328	-8.13892	0.403659
Astrocytes	AGPAT4	ENSG00000026652	-0.00458056	4.17114	-0.8376	0.40477	0.720922	-7.60537	-0.833132
Astrocytes	AGPAT5	ENSG00000155189	-0.000795472	6.26918	-0.307567	0.759203	0.913659	-8.1817	-0.306527
Astrocytes	AGPS	ENSG00000018510	-0.000257247	5.68292	-0.11105	0.911856	0.971308	-8.17094	-0.110697
Astrocytes	AGRN	ENSG00000188157	0.00280612	3.88368	0.57204	0.568974	0.822584	-7.74427	0.569564
Astrocytes	AGT	ENSG00000135744	-0.00470233	7.62394	-1.36583	0.176117	0.504367	-7.29366	-1.35281
Astrocytes	AGTPBP1	ENSG00000135049	-0.000155694	6.40843	-0.0722653	0.942576	0.982148	-8.22295	-0.0720323
Astrocytes	AGTRAP	ENSG00000177674	0.00893243	3.59383	2.27249	0.0258603	0.197896	-5.33389	2.2283
Astrocytes	AHCTF1	ENSG00000153207	0.0025714	6.71975	1.01473	0.313398	0.649281	-7.71325	1.00812
Astrocytes	AHCYL2	ENSG00000158467	-6.5721e-05	9.93868	-0.019186	0.984736	0.99535	-8.1768	-0.0191311
Astrocytes	AHDC1	ENSG00000126705	0.00599423	6.36704	1.98762	0.0499854	0.27664	-6.28877	1.96009
Astrocytes	AHI1	ENSG00000135541	0.0037976	8.1798	1.58188	0.117732	0.418769	-6.99117	1.56437
Astrocytes	AHNAK	ENSG00000124942	0.0112345	7.01511	3.2018	0.0019577	0.0493532	-3.36743	3.09658
Astrocytes	AHNAK2	ENSG00000185567	0.00583731	3.14318	0.905202	0.368168	0.694031	-7.38695	0.899909
Astrocytes	AHSA1	ENSG00000100591	0.000449463	4.52543	0.0699957	0.944386	0.982732	-8.02948	0.0697589
Astrocytes	AIDA	ENSG00000186063	-0.00353772	4.21225	-1.23656	0.220022	0.556685	-7.20446	-1.22647
Astrocytes	AIF1L	ENSG00000126878	-0.026022	3.59414	-3.40915	0.00101757	0.0344316	-2.36351	-3.28562
Astrocytes	AIFM1	ENSG00000156709	-0.00467998	4.54122	-1.65874	0.101139	0.390265	-6.64903	-1.63935
Astrocytes	AIFM2	ENSG00000042286	0.00166024	3.65321	0.446792	0.656258	0.867103	-7.77224	0.445085
Astrocytes	AIFM3	ENSG00000183773	-0.00346773	6.5823	-1.0198	0.311085	0.647073	-7.69551	-1.01295
Astrocytes	AIG1	ENSG00000146416	-0.00162677	7.46073	-0.729703	0.467696	0.764969	-7.9956	-0.726232
Astrocytes	AIMP1	ENSG00000164022	-0.00129669	4.8797	-0.492525	0.623742	0.85117	-7.95339	-0.490554
Astrocytes	AIMP2	ENSG00000106305	0.000549226	3.55471	0.16263	0.871202	0.95641	-7.85742	0.162132
Astrocytes	AJ009632.2	ENSG00000229425	-0.0178021	3.30658	-2.46057	0.0161329	0.15478	-4.87575	-2.40589
Astrocytes	AJAP1	ENSG00000196581	0.00345218	3.43854	0.533095	0.595521	0.83667	-7.6957	0.530853
Astrocytes	AJM1	ENSG00000232434	0.000993103	3.48987	0.227734	0.820457	0.938066	-7.80714	0.226957
Astrocytes	AK1	ENSG00000106992	0.00423362	5.13046	1.41288	0.16185	0.483935	-7.10521	1.39888
Astrocytes	AK2	ENSG00000004455	-0.000988351	4.77684	-0.329602	0.742544	0.906617	-8.00797	-0.328487
Astrocytes	AK3	ENSG00000147853	0.00122551	6.6714	0.345756	0.730423	0.900914	-8.18771	0.344562
Astrocytes	AK4	ENSG00000162433	-0.00692919	6.39022	-2.26	0.0263125	0.19936	-5.7208	-2.22157
Astrocytes	AK5	ENSG00000154027	-0.0096432	5.64609	-1.86882	0.0654041	0.31552	-6.43376	-1.84249
Astrocytes	AK6	ENSG00000085231	-0.00371489	3.72799	-1.04244	0.300368	0.637212	-7.34559	-1.03565
Astrocytes	AK8	ENSG00000165695	0.00620018	4.25595	1.83155	0.0707494	0.326865	-6.28878	1.80708
Astrocytes	AK9	ENSG00000155085	0.0046951	4.91902	1.10683	0.271677	0.610878	-7.47353	1.09921
Astrocytes	AKAP1	ENSG00000121057	0.000391236	5.29216	0.12269	0.902667	0.967976	-8.1163	0.122293
Astrocytes	AKAP10	ENSG00000108599	0.00714669	6.73781	2.3358	0.0217957	0.180821	-5.57524	2.29391
Astrocytes	AKAP11	ENSG00000023516	-0.00273572	6.7387	-1.45688	0.149144	0.466187	-7.18617	-1.44256
Astrocytes	AKAP12	ENSG00000131016	-0.00522741	7.01168	-1.54949	0.124881	0.430458	-7.0577	-1.5346
Astrocytes	AKAP13	ENSG00000170776	0.00148863	7.39278	0.491028	0.624782	0.851748	-8.13119	0.489084
Astrocytes	AKAP17A	ENSG00000197976	0.00330301	4.05088	0.996857	0.321914	0.656148	-7.42857	0.990532
Astrocytes	AKAP5	ENSG00000179841	-0.0161928	3.28145	-2.62857	0.0103501	0.123789	-4.49902	-2.56391
Astrocytes	AKAP6	ENSG00000151320	-0.00596925	7.88273	-1.82298	0.0721577	0.330045	-6.6035	-1.79812
Astrocytes	AKAP7	ENSG00000118507	-0.00535269	7.18706	-2.00123	0.0484707	0.272551	-6.28527	-1.97322
Astrocytes	AKAP8	ENSG00000105127	0.00226224	4.89412	1.06778	0.288862	0.626736	-7.50091	1.06062
Astrocytes	AKAP8L	ENSG00000011243	0.000613401	6.99347	0.296514	0.767645	0.916941	-8.19608	0.295456
Astrocytes	AKAP9	ENSG00000127914	5.53478e-05	8.02099	0.024591	0.980446	0.993958	-8.23343	0.0245102
Astrocytes	AKIP1	ENSG00000166452	-0.00151096	3.31304	-0.357774	0.721505	0.896817	-7.76697	-0.356448
Astrocytes	AKIRIN1	ENSG00000174574	-0.000681506	5.20458	-0.224784	0.822714	0.938775	-8.09549	-0.224056
Astrocytes	AKIRIN2	ENSG00000135334	-0.000709696	4.36784	-0.21881	0.82738	0.940764	-7.96674	-0.218063
Astrocytes	AKNA	ENSG00000106948	0.010976	3.0094	2.08247	0.0406363	0.249478	-5.64898	2.04722
Astrocytes	AKNAD1	ENSG00000162641	0.00216985	4.57759	0.609774	0.543731	0.808988	-7.84877	0.60718
Astrocytes	AKR1A1	ENSG00000117448	0.00221686	3.79814	0.561289	0.576216	0.826676	-7.74986	0.55892
Astrocytes	AKR1B1	ENSG00000085662	0.00334231	3.15873	0.821848	0.413732	0.727925	-7.46668	0.817344
Astrocytes	AKR1C3	ENSG00000196139	0.0161507	3.0627	2.86144	0.00545068	0.0873615	-3.86545	2.77912
Astrocytes	AKR7A2	ENSG00000053371	0.00309321	3.19798	0.660182	0.511072	0.789961	-7.57667	0.65717
Astrocytes	AKT1	ENSG00000142208	0.00424398	4.57695	1.33083	0.187173	0.518457	-7.13427	1.31899
Astrocytes	AKT2	ENSG00000105221	-0.00189864	6.34743	-1.0374	0.302715	0.639408	-7.68159	-1.03063
Astrocytes	AKT3	ENSG00000117020	0.00225604	9.1638	0.83367	0.406746	0.722345	-7.85354	0.829633
Astrocytes	AKTIP	ENSG00000166971	-0.00414971	4.28213	-1.62325	0.10814	0.403031	-6.67244	-1.60661
Astrocytes	AL008633.1	ENSG00000225689	-0.00662755	4.70548	-1.25651	0.212846	0.548521	-7.22803	-1.24578
Astrocytes	AL021368.2	ENSG00000272316	-0.00337892	3.96501	-0.956206	0.341607	0.672577	-7.48462	-0.950995
Astrocytes	AL021918.5	ENSG00000286652	-0.000533978	3.05452	-0.0987273	0.921581	0.974665	-7.80287	-0.0984425
Astrocytes	AL022068.1	ENSG00000228412	-0.000712581	6.94008	-0.176171	0.860567	0.953118	-8.24711	-0.175652
Astrocytes	AL031428.1	ENSG00000240553	0.0025692	3.36835	0.502627	0.61667	0.847511	-7.71788	0.500576
Astrocytes	AL034348.1	ENSG00000287578	-0.00606486	4.41883	-1.10928	0.270642	0.609714	-7.38833	-1.10159
Astrocytes	AL034417.2	ENSG00000238290	0.00878912	3.06351	1.48879	0.140433	0.453716	-6.71274	1.47418
Astrocytes	AL035530.2	ENSG00000271913	-0.00511217	5.26549	-1.58379	0.117125	0.417748	-6.87779	-1.56696
Astrocytes	AL035681.1	ENSG00000235513	0.00863702	3.23912	1.71926	0.0895022	0.367575	-6.34882	1.69803
Astrocytes	AL049828.1	ENSG00000258526	-0.00233742	7.20504	-0.720778	0.472971	0.768198	-8.00153	-0.717654
Astrocytes	AL049840.4	ENSG00000269940	0.00217381	3.29056	0.468276	0.64094	0.859779	-7.69309	0.466385
Astrocytes	AL049840.5	ENSG00000269958	0.00146296	3.53577	0.352783	0.725194	0.898717	-7.7917	0.351526
Astrocytes	AL050309.1	ENSG00000227486	0.0152656	6.47088	3.89514	0.000203167	0.0139607	-1.21274	3.71505
Astrocytes	AL050403.2	ENSG00000270792	-0.00743964	3.10865	-1.25023	0.214645	0.550343	-7.02042	-1.24089
Astrocytes	AL078459.1	ENSG00000223653	-0.00115058	4.87203	-0.28582	0.775694	0.920114	-8.05084	-0.284935
Astrocytes	AL078587.2	ENSG00000287569	0.00225941	4.02182	0.454649	0.650697	0.864578	-7.8189	0.452794
Astrocytes	AL078600.1	ENSG00000287100	0.0113431	4.84223	2.78033	0.00673595	0.09781	-4.33177	2.70962
Astrocytes	AL078602.1	ENSG00000235538	0.00940332	5.69962	0.967169	0.336129	0.668041	-7.71648	0.961842
Astrocytes	AL078604.4	ENSG00000286533	0.00411722	5.14219	0.563204	0.574742	0.825941	-7.94594	0.561082
Astrocytes	AL080250.1	ENSG00000225793	-0.00228293	3.30751	-0.432885	0.666165	0.871683	-7.7664	-0.431417
Astrocytes	AL080276.2	ENSG00000227627	-0.000596004	3.88824	-0.165034	0.869331	0.955953	-7.90784	-0.164508
Astrocytes	AL096803.2	ENSG00000229739	-0.00440843	5.0326	-1.19897	0.234254	0.573272	-7.36526	-1.18947
Astrocytes	AL096854.1	ENSG00000286540	-0.000331512	3.5757	-0.0469156	0.962688	0.988562	-7.86747	-0.0467809
Astrocytes	AL109809.5	ENSG00000286288	-0.00505023	9.05682	-1.33056	0.186807	0.517944	-7.32235	-1.32008
Astrocytes	AL109811.2	ENSG00000271895	-0.00524797	3.08377	-1.1079	0.271348	0.61041	-7.17827	-1.09996
Astrocytes	AL110114.1	ENSG00000286787	-0.00196029	5.19358	-0.563651	0.574587	0.825805	-7.94135	-0.561308
Astrocytes	AL117329.1	ENSG00000224271	-0.00402554	3.90467	-0.692139	0.491012	0.778019	-7.6482	-0.688701
Astrocytes	AL117335.1	ENSG00000276649	0.00201066	6.28542	0.761738	0.448586	0.752013	-7.91656	0.757774
Astrocytes	AL117336.2	ENSG00000271335	-0.00264825	5.06281	-0.854363	0.3956	0.714257	-7.71114	-0.849506
Astrocytes	AL121827.2	ENSG00000275620	0.00600276	3.9323	0.793679	0.429533	0.738987	-7.59035	0.789992
Astrocytes	AL122014.1	ENSG00000287373	-0.00958854	5.07315	-1.61709	0.109895	0.406081	-6.7879	-1.59866
Astrocytes	AL122035.1	ENSG00000258824	0.00251008	4.27004	0.607111	0.545353	0.809823	-7.7948	0.604738
Astrocytes	AL132780.1	ENSG00000257285	0.00702915	3.91139	0.874266	0.384645	0.706056	-7.50677	0.86937
Astrocytes	AL132857.1	ENSG00000283098	-0.00390414	5.32577	-0.785594	0.434362	0.742532	-7.81528	-0.781748
Astrocytes	AL133257.1	ENSG00000285941	0.0075045	4.62054	1.27774	0.204735	0.53893	-7.21008	1.26818
Astrocytes	AL133304.3	ENSG00000258342	0.00410345	3.70383	0.457655	0.648447	0.863631	-7.79106	0.45592
Astrocytes	AL133325.3	ENSG00000278041	0.00194595	3.6333	0.374019	0.70936	0.89098	-7.79179	0.372715
Astrocytes	AL133346.1	ENSG00000227220	-0.0040326	4.00807	-0.59141	0.555773	0.815308	-7.77184	-0.589132
Astrocytes	AL133410.1	ENSG00000227388	0.0040466	3.43194	0.982466	0.328584	0.661509	-7.37108	0.976971
Astrocytes	AL133538.1	ENSG00000287877	-0.00606054	3.03851	-1.08232	0.2821	0.620436	-7.20384	-1.07561
Astrocytes	AL135878.1	ENSG00000258028	-0.00527046	3.94366	-0.830014	0.409014	0.724338	-7.56859	-0.82563
Astrocytes	AL136366.1	ENSG00000225472	-0.00520088	6.2329	-1.23535	0.2203	0.557021	-7.45423	-1.22573
Astrocytes	AL136962.1	ENSG00000276476	-0.00535688	3.48683	-0.582235	0.562044	0.818552	-7.68746	-0.579808
Astrocytes	AL137009.1	ENSG00000253194	-0.00494818	4.44129	-0.913912	0.363459	0.690973	-7.60453	-0.908793
Astrocytes	AL137025.1	ENSG00000228484	0.010587	3.78815	2.53652	0.013224	0.140423	-4.77133	2.47768
Astrocytes	AL137139.2	ENSG00000286757	-0.000971508	9.74299	-0.217151	0.828669	0.941325	-8.13815	-0.216408
Astrocytes	AL138828.1	ENSG00000237596	0.00564043	4.31049	1.00378	0.318503	0.653298	-7.48689	0.997539
Astrocytes	AL139106.1	ENSG00000287044	0.0046309	4.28941	1.31045	0.193877	0.526305	-7.11197	1.2992
Astrocytes	AL139260.1	ENSG00000228436	0.000387972	6.89147	0.126723	0.899487	0.966818	-8.23762	0.126309
Astrocytes	AL139317.5	ENSG00000285664	0.000355182	5.36152	0.101821	0.919149	0.973911	-8.13814	0.101506
Astrocytes	AL139383.1	ENSG00000230490	0.00582461	3.25683	1.15041	0.253407	0.593276	-7.15821	1.14211
Astrocytes	AL139807.1	ENSG00000247925	-0.00925976	3.75527	-1.61755	0.109428	0.405125	-6.60044	-1.60077
Astrocytes	AL139815.1	ENSG00000286924	-0.00498178	3.26824	-1.2038	0.232288	0.571023	-7.09233	-1.19449
Astrocytes	AL157388.1	ENSG00000229272	0.00233022	4.71629	0.592771	0.554992	0.814677	-7.87646	0.590297
Astrocytes	AL157392.3	ENSG00000239665	0.00213169	4.48362	0.779712	0.437862	0.745207	-7.71534	0.775809
Astrocytes	AL157396.1	ENSG00000280660	-0.00402696	6.6555	-0.929058	0.355625	0.684463	-7.80867	-0.923733
Astrocytes	AL157400.3	ENSG00000235100	-0.00531998	3.50196	-1.20489	0.231779	0.570469	-7.11877	-1.19579
Astrocytes	AL157911.1	ENSG00000258553	-0.00580366	5.01114	-1.03748	0.302395	0.639109	-7.54689	-1.03131
Astrocytes	AL157944.1	ENSG00000233290	-0.00952162	3.47603	-1.44	0.154072	0.473106	-6.81304	-1.4253
Astrocytes	AL158055.1	ENSG00000226530	-0.00226159	3.94799	-0.505608	0.614406	0.846401	-7.79971	-0.503795
Astrocytes	AL158064.1	ENSG00000284196	0.00727702	4.51014	1.77524	0.0793413	0.346547	-6.46908	1.75452
Astrocytes	AL158152.1	ENSG00000269929	-0.00233247	5.53334	-0.862063	0.391013	0.711067	-7.79444	-0.857782
Astrocytes	AL158840.1	ENSG00000237919	-0.0237287	4.02819	-3.3748	0.00116394	0.0371718	-2.55746	-3.24757
Astrocytes	AL160254.1	ENSG00000285588	0.0054235	3.39757	0.999769	0.32068	0.655171	-7.35902	0.993062
Astrocytes	AL160272.1	ENSG00000284977	0.000263312	7.72512	0.0629359	0.949962	0.984679	-8.25373	0.0627547
Astrocytes	AL160313.1	ENSG00000247970	-0.00689202	3.66664	-1.32676	0.188411	0.519969	-6.97424	-1.31529
Astrocytes	AL160314.2	ENSG00000258458	-0.00118351	5.08651	-0.355502	0.723077	0.897658	-8.03511	-0.354349
Astrocytes	AL161772.1	ENSG00000278291	-0.00115871	3.16871	-0.218153	0.827821	0.941011	-7.79587	-0.217497
Astrocytes	AL162231.1	ENSG00000187186	-0.00416915	3.4208	-0.776214	0.440141	0.74642	-7.54307	-0.771955
Astrocytes	AL162231.2	ENSG00000230074	0.00227816	4.24069	0.561042	0.576388	0.826752	-7.79735	0.558669
Astrocytes	AL162253.2	ENSG00000286162	-0.000816654	5.824	-0.244342	0.80754	0.933034	-8.16205	-0.2436
Astrocytes	AL162411.1	ENSG00000236924	-0.00399179	3.77743	-0.844905	0.400867	0.717997	-7.48627	-0.840074
Astrocytes	AL162595.1	ENSG00000177788	0.000471893	3.5696	0.123832	0.901733	0.967718	-7.87087	0.123473
Astrocytes	AL163541.1	ENSG00000285534	-0.0019293	5.0391	-0.426967	0.670567	0.873826	-7.99056	-0.425369
Astrocytes	AL353151.2	ENSG00000287759	-0.00229784	4.56533	-0.407062	0.685033	0.880598	-7.92718	-0.405605
Astrocytes	AL353660.1	ENSG00000286330	-0.0135644	4.42759	-1.63864	0.10528	0.397898	-6.64492	-1.61978
Astrocytes	AL353743.2	ENSG00000230303	0.000217752	4.43198	0.0560322	0.955455	0.986583	-7.99908	0.0558574
Astrocytes	AL354696.2	ENSG00000278390	-0.0028602	3.42159	-0.64039	0.523597	0.797374	-7.6321	-0.63781
Astrocytes	AL354740.1	ENSG00000225339	0.0213654	4.66684	3.88035	0.000218198	0.0145533	-1.07781	3.69696
Astrocytes	AL354822.1	ENSG00000278384	-0.00968746	3.16602	-1.33049	0.187322	0.518586	-6.94334	-1.31854
Astrocytes	AL354863.1	ENSG00000238276	-0.0102211	4.24997	-1.64551	0.103818	0.39514	-6.63025	-1.62662
Astrocytes	AL355574.1	ENSG00000238058	-5.04322e-05	3.35275	-0.0119915	0.990463	0.997191	-7.83094	-0.0119527
Astrocytes	AL356599.1	ENSG00000235652	-0.00224393	5.99738	-0.684044	0.495878	0.780409	-7.97637	-0.68099
Astrocytes	AL356737.2	ENSG00000287159	0.000985311	4.72954	0.140708	0.888454	0.962735	-8.05793	0.14026
Astrocytes	AL357054.2	ENSG00000271727	-0.00562658	4.29851	-1.0471	0.29801	0.635022	-7.43299	-1.04071
Astrocytes	AL357153.2	ENSG00000257759	-0.00551026	6.66591	-1.40878	0.162654	0.484987	-7.26195	-1.3962
Astrocytes	AL358944.1	ENSG00000254532	-0.00454515	4.23405	-0.500642	0.618032	0.848317	-7.82161	-0.498642
Astrocytes	AL359232.1	ENSG00000258561	-0.00451142	5.49683	-0.907244	0.366774	0.693153	-7.74538	-0.902533
Astrocytes	AL359546.1	ENSG00000287564	-0.00151089	3.52948	-0.271464	0.786684	0.924801	-7.80811	-0.270619
Astrocytes	AL359644.1	ENSG00000227355	0.00652987	3.67916	1.38713	0.169394	0.494357	-6.90005	1.37415
Astrocytes	AL359715.1	ENSG00000233967	0.00140711	4.5894	0.415766	0.678603	0.877864	-7.94796	0.414371
Astrocytes	AL359878.1	ENSG00000205740	-0.00243305	3.40353	-0.516076	0.607281	0.84269	-7.69365	-0.513958
Astrocytes	AL365181.3	ENSG00000272405	-0.00475683	3.39021	-0.67705	0.500421	0.783658	-7.58589	-0.673827
Astrocytes	AL365259.1	ENSG00000237742	0.0137554	4.03752	1.30933	0.193855	0.526305	-7.06942	1.29926
Astrocytes	AL365295.1	ENSG00000237356	-0.00693442	6.62511	-0.962738	0.338342	0.670052	-7.78625	-0.957445
Astrocytes	AL390198.1	ENSG00000226465	0.00143626	4.09463	0.348207	0.728608	0.900011	-7.88005	0.346978
Astrocytes	AL390783.1	ENSG00000235020	0.00415568	3.94413	0.685832	0.494793	0.779903	-7.71862	0.682705
Astrocytes	AL391684.1	ENSG00000224934	-0.00526332	4.29154	-0.986924	0.326405	0.660005	-7.50685	-0.98138
Astrocytes	AL391807.1	ENSG00000230910	-0.000592093	6.7436	-0.165182	0.869216	0.955943	-8.24194	-0.164655
Astrocytes	AL391840.1	ENSG00000231533	0.0013788	4.19702	0.316026	0.752809	0.911024	-7.91799	0.314937
Astrocytes	AL391840.3	ENSG00000287811	0.00422095	3.87827	1.03318	0.304704	0.641225	-7.36074	1.0264
Astrocytes	AL392086.3	ENSG00000287277	-0.00079202	7.7479	-0.23129	0.817676	0.936873	-8.23402	-0.230535
Astrocytes	AL442067.3	ENSG00000286416	-0.0101421	3.92625	-1.53937	0.127344	0.43439	-6.75955	-1.52466
Astrocytes	AL445250.1	ENSG00000225096	-0.00398928	3.67367	-0.595764	0.552986	0.813658	-7.71113	-0.593291
Astrocytes	AL445259.1	ENSG00000285691	0.0149524	3.73433	1.54789	0.12527	0.430983	-6.69531	1.53302
Astrocytes	AL445426.1	ENSG00000231246	0.0147252	5.28697	1.76427	0.0813866	0.350756	-6.57974	1.7427
Astrocytes	AL450345.2	ENSG00000287550	-0.0137986	3.29386	-2.11829	0.0373714	0.240033	-5.60155	-2.08168
Astrocytes	AL450384.2	ENSG00000240291	0.00519455	4.52318	1.28498	0.202451	0.536096	-7.20069	1.2746
Astrocytes	AL450998.2	ENSG00000179743	-0.00213732	4.36949	-0.470846	0.639137	0.858792	-7.87275	-0.468906
Astrocytes	AL512662.2	ENSG00000283913	0.0182825	5.73957	4.13792	8.57207e-05	0.00822989	-0.296703	3.92782
Astrocytes	AL513166.1	ENSG00000286863	-0.00377917	6.50057	-0.859596	0.392555	0.712077	-7.86795	-0.854994
Astrocytes	AL513217.1	ENSG00000223774	-0.0105856	5.13802	-1.84825	0.0683135	0.322144	-6.3959	-1.82293
Astrocytes	AL513550.1	ENSG00000228506	-0.0042782	4.22808	-1.1887	0.238159	0.577076	-7.25102	-1.1796
Astrocytes	AL589740.1	ENSG00000271860	-0.00510771	10.1447	-1.05804	0.292961	0.630018	-7.60252	-1.05165
Astrocytes	AL589843.1	ENSG00000224848	0.000877943	4.33581	0.184002	0.854505	0.95111	-7.9659	0.183374
Astrocytes	AL589935.1	ENSG00000232295	-0.0071431	5.31307	-1.4144	0.160805	0.482406	-7.13579	-1.40237
Astrocytes	AL590560.3	ENSG00000272668	-0.00110664	3.24914	-0.193775	0.846863	0.948031	-7.771	-0.193123
Astrocytes	AL590617.2	ENSG00000225177	-0.012609	5.44397	-2.58018	0.011715	0.132133	-4.91027	-2.52062
Astrocytes	AL590652.1	ENSG00000227885	-0.00323564	3.62265	-0.656972	0.513058	0.791169	-7.65191	-0.654084
Astrocytes	AL590705.1	ENSG00000203279	-0.0121101	3.50672	-1.65421	0.101688	0.391298	-6.51199	-1.63673
Astrocytes	AL590807.1	ENSG00000286746	-0.00959772	5.29958	-1.40271	0.164596	0.488169	-7.14861	-1.38978
Astrocytes	AL590867.1	ENSG00000213121	-0.0208435	4.49499	-2.39149	0.0189281	0.168237	-5.19383	-2.34694
Astrocytes	AL591043.2	ENSG00000236021	-0.00187223	5.5803	-0.495338	0.621615	0.85009	-8.03156	-0.493563
Astrocytes	AL591501.1	ENSG00000233928	-0.0102626	3.60393	-1.56899	0.120885	0.424301	-6.62205	-1.55107
Astrocytes	AL591686.2	ENSG00000272865	-0.0268627	5.52219	-1.20107	0.232996	0.571891	-7.41337	-1.19268
Astrocytes	AL591895.1	ENSG00000242861	-0.00407632	3.18542	-0.979971	0.33016	0.662649	-7.30403	-0.973792
Astrocytes	AL592183.1	ENSG00000273748	-0.00739843	5.40655	-0.908037	0.366397	0.692955	-7.7419	-0.903244
Astrocytes	AL603839.3	ENSG00000238287	-0.00219649	4.30775	-0.597188	0.552069	0.813283	-7.80196	-0.594663
Astrocytes	AL606923.2	ENSG00000288088	0.00766026	4.38929	0.869197	0.387121	0.707992	-7.63603	0.86485
Astrocytes	AL627171.2	ENSG00000282885	0.00614727	5.0573	1.25313	0.21417	0.549873	-7.29328	1.24218
Astrocytes	AL645568.1	ENSG00000203739	0.00307993	6.93444	0.900657	0.370475	0.695348	-7.8522	0.895584
Astrocytes	AL683813.1	ENSG00000232611	-0.00377365	5.44374	-1.43039	0.156557	0.476448	-7.11511	-1.41675
Astrocytes	AL713852.1	ENSG00000285847	0.000238734	4.34869	0.0362863	0.971142	0.991403	-7.97687	0.0361765
Astrocytes	AL731577.2	ENSG00000249456	0.00921178	5.89466	2.81716	0.00617351	0.0933222	-4.3595	2.73842
Astrocytes	AL732509.1	ENSG00000286724	-0.00133387	3.57259	-0.334765	0.738717	0.904703	-7.7836	-0.333553
Astrocytes	AL807742.1	ENSG00000283380	0.00129706	4.75411	0.172782	0.863223	0.954105	-8.0247	0.172272
Astrocytes	ALAD	ENSG00000148218	0.0035682	4.88324	1.14184	0.257044	0.596536	-7.41136	1.1334
Astrocytes	ALAS1	ENSG00000023330	-0.00281374	3.2095	-0.640836	0.523458	0.797309	-7.60349	-0.638025
Astrocytes	ALCAM	ENSG00000170017	-0.0070739	8.08017	-2.41564	0.0179799	0.164426	-5.3965	-2.36603
Astrocytes	ALDH18A1	ENSG00000059573	0.00151578	3.85535	0.374527	0.70892	0.890845	-7.83981	0.373307
Astrocytes	ALDH1A1	ENSG00000165092	-0.0129793	7.71202	-3.08817	0.00279155	0.0599598	-3.68292	-2.98981
Astrocytes	ALDH1L1	ENSG00000144908	0.00354422	8.25969	0.674697	0.501853	0.7846	-8.00214	0.671577
Astrocytes	ALDH1L1-AS2	ENSG00000246022	-0.0087324	3.95079	-1.4025	0.164641	0.488224	-6.93715	-1.38963
Astrocytes	ALDH2	ENSG00000111275	0.00428521	6.53661	1.65777	0.101422	0.390811	-6.85907	1.638
Astrocytes	ALDH3A2	ENSG00000072210	0.00399683	4.67021	1.4013	0.165053	0.488736	-7.06076	1.38828
Astrocytes	ALDH4A1	ENSG00000159423	-0.0013473	5.40666	-0.369751	0.71256	0.892465	-8.05615	-0.368421
Astrocytes	ALDH5A1	ENSG00000112294	-0.0018867	4.79308	-0.752715	0.453867	0.755467	-7.76868	-0.748984
Astrocytes	ALDH6A1	ENSG00000119711	0.00182331	5.432	0.593661	0.554454	0.814347	-7.95902	0.591099
Astrocytes	ALDH7A1	ENSG00000164904	0.00173609	6.91084	0.525188	0.600792	0.839388	-8.1159	0.523262
Astrocytes	ALDH9A1	ENSG00000143149	-0.00117965	4.36012	-0.335341	0.738274	0.90451	-7.93565	-0.33414
Astrocytes	ALDOC	ENSG00000109107	-0.00746103	6.9462	-2.37023	0.0205542	0.175745	-5.47262	-2.31607
Astrocytes	ALG1	ENSG00000033011	0.00339391	4.15765	1.00324	0.318805	0.653627	-7.44955	0.996916
Astrocytes	ALG10B	ENSG00000175548	-0.00125605	3.98964	-0.298196	0.76633	0.916322	-7.89884	-0.297179
Astrocytes	ALG11	ENSG00000253710	-0.00364809	3.83228	-0.75467	0.452504	0.754505	-7.62436	-0.751246
Astrocytes	ALG12	ENSG00000182858	0.00326399	3.36543	0.726622	0.469682	0.76609	-7.5745	0.722997
Astrocytes	ALG13	ENSG00000101901	-0.000279737	5.66517	-0.116827	0.90729	0.96956	-8.17565	-0.116457
Astrocytes	ALG14	ENSG00000172339	0.00606348	5.07459	1.95822	0.0537272	0.286716	-6.20532	1.92903
Astrocytes	ALG1L9P	ENSG00000248671	-0.00322212	5.74107	-0.929659	0.355383	0.684282	-7.74219	-0.924199
Astrocytes	ALG2	ENSG00000119523	9.71866e-05	3.36051	0.0265276	0.978906	0.993369	-7.81673	0.0264409
Astrocytes	ALG5	ENSG00000120697	0.00376563	4.59313	1.24866	0.215125	0.55098	-7.26245	1.2396
Astrocytes	ALG6	ENSG00000088035	-0.00179701	4.4359	-0.499604	0.618612	0.848537	-7.8746	-0.497819
Astrocytes	ALG8	ENSG00000159063	0.0045403	4.33942	1.25561	0.212919	0.548569	-7.20436	1.24558
Astrocytes	ALG9	ENSG00000086848	0.00397136	4.75179	1.45703	0.148695	0.465616	-7.00473	1.44416
Astrocytes	ALK	ENSG00000171094	-0.00183871	6.44494	-0.580355	0.563302	0.819321	-8.06909	-0.577944
Astrocytes	ALKBH1	ENSG00000100601	-0.00277255	4.43784	-1.02421	0.308882	0.645201	-7.45865	-1.01757
Astrocytes	ALKBH3	ENSG00000166199	-0.000239759	4.5701	-0.0810269	0.935606	0.979806	-8.03492	-0.0807939
Astrocytes	ALKBH4	ENSG00000160993	-0.000681198	2.93279	-0.152434	0.879245	0.959091	-7.77342	-0.151927
Astrocytes	ALKBH5	ENSG00000091542	-0.00516422	5.1554	-1.81874	0.0726782	0.331211	-6.47315	-1.79485
Astrocytes	ALKBH6	ENSG00000239382	0.00184741	3.46798	0.412994	0.680747	0.878898	-7.76077	0.411443
Astrocytes	ALKBH7	ENSG00000125652	-0.0048888	3.32353	-0.973115	0.333769	0.665797	-7.37352	-0.966551
Astrocytes	ALKBH8	ENSG00000137760	-0.000584309	3.48976	-0.125371	0.900521	0.967195	-7.85415	-0.125003
Astrocytes	ALMS1	ENSG00000116127	0.00219721	6.58672	1.01163	0.314798	0.650444	-7.72351	1.0052
Astrocytes	ALOX12-AS1	ENSG00000215067	0.00156311	7.33991	0.58449	0.560517	0.817845	-8.0925	0.582074
Astrocytes	ALPK1	ENSG00000073331	0.0162665	3.14261	1.88192	0.0634439	0.31113	-6.0681	1.85607
Astrocytes	ALS2	ENSG00000003393	0.00358609	5.40382	1.60448	0.112632	0.410547	-6.85741	1.58647
Astrocytes	AMACR	ENSG00000242110	-0.0124811	2.99951	-3.06122	0.0029907	0.0621625	-3.30686	-2.96869
Astrocytes	AMBRA1	ENSG00000110497	-0.000308941	6.60062	-0.178755	0.858633	0.952389	-8.20169	-0.178114
Astrocytes	AMD1	ENSG00000123505	-0.00458423	5.45182	-1.69301	0.0945226	0.377734	-6.71628	-1.67201
Astrocytes	AMDHD2	ENSG00000162066	-0.00121953	3.49762	-0.267143	0.789989	0.926123	-7.81879	-0.266325
Astrocytes	AMER2	ENSG00000165566	-0.00935389	6.61818	-2.17047	0.0329895	0.224739	-5.91693	-2.13221
Astrocytes	AMFR	ENSG00000159461	-0.000748828	5.50261	-0.296723	0.767441	0.916859	-8.11851	-0.295724
Astrocytes	AMIGO1	ENSG00000181754	-0.0137343	3.10006	-3.23358	0.00180631	0.0473853	-2.83966	-3.12036
Astrocytes	AMMECR1	ENSG00000101935	0.00351735	4.72865	0.85626	0.394196	0.713369	-7.69173	0.852032
Astrocytes	AMMECR1L	ENSG00000144233	-0.00612595	3.85399	-1.68779	0.0950186	0.378589	-6.50256	-1.6695
Astrocytes	AMN1	ENSG00000151743	-0.00531852	5.35505	-1.96576	0.0529799	0.28494	-6.2157	-1.93508
Astrocytes	AMOT	ENSG00000126016	-0.00345279	6.47999	-1.00915	0.31569	0.651166	-7.72913	-1.00335
Astrocytes	AMOTL1	ENSG00000166025	-0.00246957	4.84929	-0.716802	0.475408	0.769637	-7.81366	-0.713707
Astrocytes	AMOTL2	ENSG00000114019	0.00830119	2.99842	1.40935	0.162281	0.484445	-6.80422	1.39744
Astrocytes	AMPD2	ENSG00000116337	0.00253953	4.46505	0.75782	0.450905	0.753586	-7.71658	0.753906
Astrocytes	AMPD3	ENSG00000133805	-0.00473341	4.29634	-1.12628	0.263412	0.60275	-7.34185	-1.11836
Astrocytes	AMPH	ENSG00000078053	-0.00511727	5.39482	-1.8949	0.0619181	0.307328	-6.35135	-1.86688
Astrocytes	AMT	ENSG00000145020	-0.00345594	3.96952	-0.888823	0.376744	0.700016	-7.54168	-0.883912
Astrocytes	AMY2B	ENSG00000240038	6.11211e-05	5.38315	0.0163445	0.986997	0.996024	-8.147	0.0162975
Astrocytes	AMZ1	ENSG00000174945	0.00179839	4.881	0.503134	0.616155	0.847256	-7.95084	0.501306
Astrocytes	AMZ2	ENSG00000196704	0.00542359	6.42892	1.6609	0.100784	0.389509	-6.86516	1.64106
Astrocytes	ANAPC1	ENSG00000153107	0.00287382	4.99593	1.36756	0.175322	0.503126	-7.15646	1.3553
Astrocytes	ANAPC10	ENSG00000164162	0.00010444	6.07871	0.0447312	0.964434	0.989172	-8.20139	0.04459
Astrocytes	ANAPC11	ENSG00000141552	-0.000398325	3.72692	-0.0862549	0.931503	0.97851	-7.90263	-0.0859546
Astrocytes	ANAPC16	ENSG00000166295	0.0016223	6.04109	0.475713	0.635466	0.857301	-8.10308	0.474047
Astrocytes	ANAPC2	ENSG00000176248	0.00216269	4.22515	0.525162	0.600989	0.839398	-7.81126	0.522979
Astrocytes	ANAPC4	ENSG00000053900	0.00340128	5.49333	1.39537	0.166701	0.491071	-7.19171	1.38288
Astrocytes	ANAPC5	ENSG00000089053	0.00115872	5.84047	0.504726	0.615145	0.84677	-8.06709	0.502743
Astrocytes	ANAPC7	ENSG00000196510	-0.0039098	4.77744	-1.67425	0.097664	0.383638	-6.67477	-1.65629
Astrocytes	ANGEL1	ENSG00000013523	0.00119144	4.56397	0.312928	0.755132	0.912055	-7.98925	0.311879
Astrocytes	ANGEL2	ENSG00000174606	0.00231614	5.2193	0.854568	0.395317	0.714151	-7.76156	0.850015
Astrocytes	ANGPT1	ENSG00000154188	0.0170761	5.06498	2.53482	0.0133189	0.141065	-4.98249	2.47513
Astrocytes	ANGPTL1	ENSG00000116194	0.00122919	3.2854	0.203931	0.83894	0.945154	-7.79791	0.203249
Astrocytes	ANGPTL4	ENSG00000167772	0.019144	6.59743	1.71166	0.090896	0.370377	-6.77669	1.69069
Astrocytes	ANK2	ENSG00000145362	0.000379854	10.5959	0.147257	0.883312	0.960854	-8.13081	0.146772
Astrocytes	ANK3	ENSG00000151150	-0.0106721	6.64548	-1.98008	0.0512414	0.280013	-6.29731	-1.94945
Astrocytes	ANKAR	ENSG00000151687	-0.00230012	6.60294	-0.819398	0.41479	0.728447	-7.90911	-0.815493
Astrocytes	ANKDD1A	ENSG00000166839	-0.00534311	8.43179	-1.39602	0.166247	0.490476	-7.26817	-1.38436
Astrocytes	ANKFN1	ENSG00000153930	-0.00365114	7.39935	-1.13732	0.258529	0.598128	-7.60868	-1.12987
Astrocytes	ANKFY1	ENSG00000185722	0.00293617	6.30898	1.52968	0.129709	0.43813	-7.07325	1.51525
Astrocytes	ANKH	ENSG00000154122	-0.00292201	6.59576	-1.2489	0.215036	0.550849	-7.46989	-1.23984
Astrocytes	ANKHD1	ENSG00000131503	0.00354471	7.50501	2.56427	0.0123115	0.135602	-5.05468	2.50309
Astrocytes	ANKIB1	ENSG00000001629	-0.00157588	7.11422	-0.974881	0.332681	0.664629	-7.77914	-0.968728
Astrocytes	ANKLE2	ENSG00000176915	0.0066801	5.43187	2.49111	0.0149215	0.148797	-5.12598	2.43428
Astrocytes	ANKMY1	ENSG00000144504	-0.00180519	5.19178	-0.615474	0.539843	0.806981	-7.93165	-0.613051
Astrocytes	ANKMY2	ENSG00000106524	-0.00331447	4.63074	-1.08374	0.281461	0.619865	-7.45801	-1.07704
Astrocytes	ANKRA2	ENSG00000164331	0.00360971	4.00095	1.11558	0.267916	0.607083	-7.31797	1.10787
Astrocytes	ANKRD10	ENSG00000088448	0.00226419	6.44799	1.00883	0.316187	0.651522	-7.71283	1.00232
Astrocytes	ANKRD11	ENSG00000167522	0.00354758	7.7559	2.03348	0.0455582	0.264121	-6.20051	1.99946
Astrocytes	ANKRD12	ENSG00000101745	0.00291329	8.19707	1.34578	0.182297	0.512324	-7.32136	1.33372
Astrocytes	ANKRD13A	ENSG00000076513	0.00236023	4.46011	0.831669	0.408123	0.723447	-7.65766	0.827202
Astrocytes	ANKRD13B	ENSG00000198720	-0.00048724	3.32585	-0.12051	0.904387	0.968411	-7.80883	-0.120121
Astrocytes	ANKRD13C	ENSG00000118454	3.36543e-05	6.1905	0.0205483	0.983662	0.995022	-8.18827	0.0204784
Astrocytes	ANKRD13D	ENSG00000172932	0.00381428	5.18253	1.60161	0.113471	0.412076	-6.8324	1.58278
Astrocytes	ANKRD16	ENSG00000134461	-0.00331689	4.76703	-1.16234	0.248609	0.588222	-7.36687	-1.15373
Astrocytes	ANKRD17	ENSG00000132466	0.000113347	8.17249	0.0637208	0.949363	0.984375	-8.23396	0.0635064
Astrocytes	ANKRD23	ENSG00000163126	0.00241794	4.22696	0.79159	0.430744	0.740021	-7.66229	0.78792
Astrocytes	ANKRD24	ENSG00000089847	-0.00512905	5.16102	-1.40207	0.164948	0.488661	-7.08794	-1.38862
Astrocytes	ANKRD26	ENSG00000107890	-0.00198989	7.57636	-0.938982	0.3507	0.680587	-7.80174	-0.933232
Astrocytes	ANKRD27	ENSG00000105186	0.00496767	5.22733	1.81311	0.073639	0.333198	-6.48163	1.78885
Astrocytes	ANKRD28	ENSG00000206560	0.00660936	6.59004	2.35129	0.0211296	0.178004	-5.53897	2.30566
Astrocytes	ANKRD29	ENSG00000154065	-0.000335347	5.20936	-0.102901	0.9183	0.973557	-8.11571	-0.102576
Astrocytes	ANKRD30BL	ENSG00000163046	-0.00582782	4.21045	-1.09789	0.275735	0.615108	-7.3355	-1.08995
Astrocytes	ANKRD31	ENSG00000145700	0.0033047	3.21696	0.615582	0.539779	0.806966	-7.62784	0.613147
Astrocytes	ANKRD33B	ENSG00000164236	-0.011885	4.36204	-2.42494	0.0176058	0.162763	-5.0947	-2.37381
Astrocytes	ANKRD35	ENSG00000198483	0.0170284	3.62343	3.65305	0.000476377	0.0228162	-1.6319	3.4937
Astrocytes	ANKRD36	ENSG00000135976	0.00371058	6.99299	1.48141	0.14262	0.456717	-7.15251	1.4661
Astrocytes	ANKRD36B	ENSG00000196912	0.00484293	5.65994	1.5993	0.113819	0.412675	-6.88445	1.58126
Astrocytes	ANKRD36C	ENSG00000174501	0.00545043	7.48914	2.66717	0.0093656	0.117377	-4.8035	2.59841
Astrocytes	ANKRD39	ENSG00000213337	6.99567e-05	3.18065	0.0176062	0.986001	0.995692	-7.80322	0.0175466
Astrocytes	ANKRD40	ENSG00000154945	-0.00265139	4.10576	-0.85393	0.395616	0.714257	-7.59745	-0.849477
Astrocytes	ANKRD42	ENSG00000137494	-0.00344261	4.24983	-1.19447	0.235528	0.5746	-7.26382	-1.18624
Astrocytes	ANKRD44	ENSG00000065413	-0.00300735	6.7984	-1.06061	0.292071	0.62929	-7.68958	-1.05359
Astrocytes	ANKRD45	ENSG00000183831	-0.000363237	4.18336	-0.0661036	0.947463	0.983882	-7.96114	-0.0658927
Astrocytes	ANKRD46	ENSG00000186106	0.000313531	5.03356	0.128921	0.897744	0.966281	-8.09135	0.128512
Astrocytes	ANKRD49	ENSG00000168876	0.000358145	3.45123	0.0736695	0.941464	0.981884	-7.85242	0.0734301
Astrocytes	ANKRD50	ENSG00000151458	-0.00331194	3.80081	-1.00918	0.316119	0.65151	-7.39168	-1.00246
Astrocytes	ANKRD52	ENSG00000139645	0.00292748	4.72708	1.2652	0.209175	0.544312	-7.23807	1.25584
Astrocytes	ANKRD54	ENSG00000100124	0.00176392	3.75235	0.481425	0.631418	0.855327	-7.78204	0.479732
Astrocytes	ANKRD6	ENSG00000135299	-0.00163664	5.83055	-0.565799	0.572981	0.82495	-8.03748	-0.563667
Astrocytes	ANKRD65	ENSG00000235098	0.00471144	3.14239	0.79453	0.429332	0.738806	-7.48874	0.790336
Astrocytes	ANKRD7	ENSG00000106013	-0.00267786	3.72467	-0.619001	0.537786	0.805673	-7.67876	-0.616164
Astrocytes	ANKRD9	ENSG00000156381	-0.00667233	5.35402	-1.85779	0.0672107	0.319354	-6.40411	-1.83026
Astrocytes	ANKS1A	ENSG00000064999	-0.00246501	6.53619	-1.28161	0.203919	0.537724	-7.4013	-1.27046
Astrocytes	ANKS1B	ENSG00000185046	-0.00203038	8.74361	-1.03695	0.303077	0.639591	-7.66784	-1.02986
Astrocytes	ANKS3	ENSG00000168096	0.00465209	5.25025	2.06534	0.0418747	0.25319	-6.0308	2.03476
Astrocytes	ANKS6	ENSG00000165138	0.00383105	4.99958	1.67503	0.0978563	0.383951	-6.69371	1.65534
Astrocytes	ANKUB1	ENSG00000206199	0.00461781	4.28745	0.873891	0.384907	0.706292	-7.62053	0.86889
Astrocytes	ANKZF1	ENSG00000163516	0.0001544	5.08393	0.0480324	0.961817	0.988245	-8.0784	0.0478733
Astrocytes	ANO10	ENSG00000160746	0.00143509	6.72243	0.680634	0.498101	0.781821	-8.01417	0.67748
Astrocytes	ANO3	ENSG00000134343	-0.0109432	3.96576	-1.95901	0.0537138	0.286678	-6.02266	-1.92914
Astrocytes	ANO4	ENSG00000151572	-0.0304333	4.93862	-4.01024	0.000135689	0.010862	-0.648221	-3.8159
Astrocytes	ANO5	ENSG00000171714	-0.000227985	6.90912	-0.0749982	0.940402	0.981469	-8.25196	-0.0747643
Astrocytes	ANO6	ENSG00000177119	0.00615714	6.33412	1.47653	0.143404	0.457635	-7.13986	1.46323
Astrocytes	ANO8	ENSG00000074855	0.000412302	6.14379	0.157182	0.875537	0.957961	-8.18455	0.156629
Astrocytes	ANOS1	ENSG00000011201	0.000347595	6.86933	0.103171	0.918064	0.973428	-8.25277	0.102873
Astrocytes	ANP32A	ENSG00000140350	-5.73406e-05	5.82017	-0.020963	0.983328	0.99491	-8.1803	-0.0208969
Astrocytes	ANP32B	ENSG00000136938	0.00173122	4.18539	0.650628	0.517195	0.793728	-7.7552	0.647675
Astrocytes	ANP32E	ENSG00000143401	-0.00197103	4.69913	-0.81533	0.417372	0.73046	-7.70288	-0.810989
Astrocytes	ANTKMT	ENSG00000103254	0.00164666	4.80083	0.499716	0.618777	0.848639	-7.93989	0.497584
Astrocytes	ANTXR1	ENSG00000169604	-0.00898882	7.3117	-2.73212	0.00761804	0.105048	-4.64295	-2.66855
Astrocytes	ANTXR2	ENSG00000163297	0.0101629	4.031	1.98607	0.0501785	0.277181	-5.99959	1.95844
Astrocytes	ANXA11	ENSG00000122359	0.00716335	5.09098	1.60495	0.112114	0.409744	-6.8317	1.58876
Astrocytes	ANXA4	ENSG00000196975	2.99245e-05	6.19429	0.0120227	0.990438	0.997179	-8.21204	0.0119846
Astrocytes	ANXA5	ENSG00000164111	0.0058403	4.46046	1.44526	0.152443	0.470553	-6.9503	1.43095
Astrocytes	ANXA6	ENSG00000197043	-0.00198209	5.47873	-0.69951	0.486405	0.775811	-7.89025	-0.696038
Astrocytes	ANXA7	ENSG00000138279	-0.00145205	5.6168	-0.749867	0.455558	0.75702	-7.88054	-0.746182
Astrocytes	AOPEP	ENSG00000148120	0.00210589	7.68217	1.10247	0.273692	0.612945	-7.6406	1.0946
Astrocytes	AP000282.1	ENSG00000227757	-0.00208823	4.42406	-0.399892	0.690284	0.883255	-7.92452	-0.39847
Astrocytes	AP000317.1	ENSG00000214955	0.00482826	4.05926	0.872552	0.385527	0.706761	-7.55356	0.867758
Astrocytes	AP000446.1	ENSG00000255234	-0.00397254	4.98141	-1.20641	0.23141	0.56996	-7.34084	-1.19673
Astrocytes	AP000462.1	ENSG00000255580	0.00653135	4.95467	1.00233	0.319246	0.653912	-7.58241	0.996009
Astrocytes	AP000487.1	ENSG00000246889	0.00590645	3.7982	1.57696	0.11885	0.420838	-6.65706	1.55962
Astrocytes	AP000688.2	ENSG00000233393	-0.00653925	3.10837	-1.27203	0.207245	0.542058	-6.99926	-1.26118
Astrocytes	AP000787.1	ENSG00000245552	0.00239076	3.55645	0.425561	0.671576	0.874291	-7.78234	0.423986
Astrocytes	AP000844.2	ENSG00000238117	-0.00445349	3.58162	-1.00564	0.317624	0.652585	-7.37499	-0.999352
Astrocytes	AP000866.1	ENSG00000245498	0.00215281	3.32547	0.469142	0.640247	0.859422	-7.73054	0.467354
Astrocytes	AP000873.2	ENSG00000247137	0.00389993	3.86909	0.8018	0.424844	0.735896	-7.60795	0.798045
Astrocytes	AP000926.2	ENSG00000288061	-0.00207617	3.20013	-0.364637	0.716264	0.894228	-7.75001	-0.363457
Astrocytes	AP001347.1	ENSG00000224905	-0.00320523	4.50007	-0.670276	0.504644	0.786334	-7.76741	-0.667201
Astrocytes	AP001453.1	ENSG00000256116	0.00340593	3.55803	0.696809	0.487993	0.776648	-7.61264	0.693505
Astrocytes	AP001528.1	ENSG00000255471	-0.00623922	4.91179	-1.34533	0.182463	0.51242	-7.14638	-1.33321
Astrocytes	AP001825.1	ENSG00000254787	-0.00315167	3.69343	-0.623764	0.534625	0.803523	-7.696	-0.620961
Astrocytes	AP001831.1	ENSG00000254733	-0.00308421	3.9373	-0.814187	0.417941	0.731104	-7.60345	-0.809999
Astrocytes	AP001977.1	ENSG00000286044	0.0111235	3.33773	1.33588	0.185438	0.516028	-6.95109	1.3242
Astrocytes	AP002026.1	ENSG00000246090	0.000686749	4.30411	0.112336	0.910837	0.971017	-7.95236	0.111983
Astrocytes	AP002336.2	ENSG00000254604	0.00575159	5.09957	1.1473	0.254791	0.59439	-7.44314	1.13879
Astrocytes	AP002360.1	ENSG00000255135	-0.00642891	3.08622	-1.22875	0.222833	0.559721	-7.03287	-1.21903
Astrocytes	AP002381.2	ENSG00000285693	0.00174977	3.13432	0.428261	0.669722	0.873483	-7.69428	0.426529
Astrocytes	AP002495.1	ENSG00000254469	0.00532071	4.75254	1.66197	0.100676	0.389393	-6.66682	1.64159
Astrocytes	AP002812.2	ENSG00000254459	0.00654203	4.09336	1.42788	0.156891	0.476756	-6.94324	1.41561
Astrocytes	AP002813.1	ENSG00000286369	-0.000472814	3.36596	-0.0999617	0.920629	0.974232	-7.82263	-0.0996413
Astrocytes	AP003025.1	ENSG00000237654	-0.000257312	4.28366	-0.0471259	0.962529	0.988523	-7.985	-0.0469799
Astrocytes	AP003025.2	ENSG00000285980	-0.00168641	4.85786	-0.352421	0.725444	0.898781	-8.00992	-0.351192
Astrocytes	AP003059.2	ENSG00000255250	-0.00493856	3.25682	-1.01423	0.313314	0.649215	-7.32264	-1.00829
Astrocytes	AP003469.4	ENSG00000261087	0.00107313	3.04915	0.23689	0.813372	0.935098	-7.77299	0.236078
Astrocytes	AP004608.1	ENSG00000255545	-0.00356806	4.12466	-0.867578	0.388253	0.708783	-7.56336	-0.862791
Astrocytes	AP006621.3	ENSG00000255284	0.0022082	5.26476	0.590163	0.556726	0.815977	-7.95465	0.587711
Astrocytes	AP1AR	ENSG00000138660	-7.73244e-05	4.4183	-0.0220421	0.982468	0.994553	-7.99677	-0.0219748
Astrocytes	AP1B1	ENSG00000100280	-0.00447495	5.88949	-1.88529	0.0631759	0.310538	-6.41626	-1.85795
Astrocytes	AP1G1	ENSG00000166747	-0.000874012	6.20496	-0.473047	0.637359	0.85788	-8.11746	-0.471394
Astrocytes	AP1G2	ENSG00000213983	0.00639852	3.5342	1.35687	0.178682	0.50751	-6.92875	1.34482
Astrocytes	AP1M1	ENSG00000072958	-9.7674e-05	4.54917	-0.0358183	0.971509	0.99143	-8.03253	-0.0357158
Astrocytes	AP1S1	ENSG00000106367	-0.0105706	3.89114	-2.54333	0.0129859	0.139565	-4.78979	-2.48416
Astrocytes	AP1S2	ENSG00000182287	0.0033937	5.40371	1.01209	0.314758	0.650397	-7.6172	1.00529
Astrocytes	AP1S3	ENSG00000152056	-0.000274692	3.72479	-0.0609796	0.951521	0.985281	-7.87271	-0.0607963
Astrocytes	AP2A1	ENSG00000196961	-0.00198488	5.50607	-0.715797	0.476165	0.770151	-7.90756	-0.712484
Astrocytes	AP2A2	ENSG00000183020	-0.00160516	6.39402	-0.765379	0.446266	0.750549	-7.94346	-0.761655
Astrocytes	AP2B1	ENSG00000006125	-0.00185684	6.8418	-0.917562	0.361804	0.689508	-7.80777	-0.911934
Astrocytes	AP2M1	ENSG00000161203	-0.00530402	5.99107	-1.92688	0.0578689	0.296833	-6.34945	-1.89669
Astrocytes	AP2S1	ENSG00000042753	-0.00238953	4.33712	-0.541006	0.590016	0.833952	-7.85822	-0.538813
Astrocytes	AP3B1	ENSG00000132842	0.00284349	7.09852	0.941473	0.349393	0.67923	-7.79864	0.935766
Astrocytes	AP3B2	ENSG00000103723	-0.00476064	5.47163	-1.20527	0.231897	0.570664	-7.40515	-1.19549
Astrocytes	AP3D1	ENSG00000065000	0.00141538	6.44394	0.708252	0.480968	0.772481	-7.97473	0.704746
Astrocytes	AP3M1	ENSG00000185009	-0.00316331	3.90005	-0.993866	0.323033	0.657227	-7.43687	-0.988245
Astrocytes	AP3M2	ENSG00000070718	-0.00548936	4.56027	-2.17381	0.0328392	0.224326	-5.70642	-2.13404
Astrocytes	AP3S1	ENSG00000177879	-0.00165165	5.63631	-0.732161	0.466301	0.764077	-7.89978	-0.728512
Astrocytes	AP3S2	ENSG00000157823	0.00391218	5.70279	1.90527	0.0603631	0.303413	-6.3818	1.87813
Astrocytes	AP4B1	ENSG00000134262	0.00464192	3.6068	1.16244	0.24864	0.588222	-7.17712	1.15366
Astrocytes	AP4E1	ENSG00000081014	0.00232531	5.09986	0.863037	0.390708	0.710724	-7.73067	0.858333
Astrocytes	AP4M1	ENSG00000221838	0.00482115	4.52883	1.33653	0.185457	0.516028	-7.12639	1.32414
Astrocytes	AP4S1	ENSG00000100478	-0.00450124	5.2184	-1.82679	0.0717524	0.329028	-6.44868	-1.80069
Astrocytes	AP5B1	ENSG00000254470	0.00345973	3.47583	0.876281	0.383556	0.705324	-7.45103	0.871363
Astrocytes	AP5M1	ENSG00000053770	-0.00519181	4.77516	-1.79315	0.0764101	0.339604	-6.47191	-1.77191
Astrocytes	AP5Z1	ENSG00000242802	0.00170019	3.91938	0.383598	0.702208	0.888166	-7.84866	0.382341
Astrocytes	APAF1	ENSG00000120868	0.000532194	4.36612	0.141476	0.887863	0.962469	-7.97531	0.141008
Astrocytes	APBA1	ENSG00000107282	-0.00659682	6.94857	-3.08841	0.00280712	0.0601281	-3.69678	-2.98811
Astrocytes	APBA2	ENSG00000034053	-0.00292929	7.17507	-0.904092	0.368439	0.694302	-7.84609	-0.899401
Astrocytes	APBB1	ENSG00000166313	-0.0013401	5.65327	-0.519789	0.604674	0.841131	-8.03202	-0.517691
Astrocytes	APBB2	ENSG00000163697	-0.0120513	6.56429	-3.6424	0.000482008	0.0229516	-2.03074	-3.49056
Astrocytes	APBB3	ENSG00000113108	-0.000364678	4.57181	-0.11026	0.912497	0.971572	-7.98675	-0.10989
Astrocytes	APC	ENSG00000134982	-0.000640582	9.76485	-0.263111	0.793194	0.927432	-8.12887	-0.262166
Astrocytes	APC2	ENSG00000115266	0.00591885	7.53664	1.90359	0.0607466	0.304386	-6.45002	1.87534
Astrocytes	APCDD1	ENSG00000154856	-0.00662648	7.60701	-1.71226	0.0906568	0.369873	-6.80373	-1.69194
Astrocytes	APEH	ENSG00000164062	-0.00528205	3.77933	-1.24761	0.216154	0.551946	-7.10855	-1.23682
Astrocytes	APEX1	ENSG00000100823	-0.00439752	3.81288	-1.05382	0.295261	0.632166	-7.35719	-1.04665
Astrocytes	APH1A	ENSG00000117362	-0.00179684	4.65161	-0.496073	0.621277	0.850021	-7.8962	-0.494042
Astrocytes	APH1B	ENSG00000138613	0.00136833	4.99574	0.527297	0.599326	0.838743	-7.96043	0.52537
Astrocytes	API5	ENSG00000166181	-0.00337563	5.46611	-1.72737	0.0879897	0.364229	-6.6635	-1.7061
Astrocytes	APIP	ENSG00000149089	0.00119611	5.49385	0.17734	0.859652	0.952636	-8.14241	0.176817
Astrocytes	APLF	ENSG00000169621	0.005263	4.54636	1.40994	0.162116	0.484217	-7.04423	1.39799
Astrocytes	APLP1	ENSG00000105290	-0.0121837	4.82155	-2.8852	0.00509948	0.0841495	-4.06778	-2.80068
Astrocytes	APLP2	ENSG00000084234	-0.00360971	6.7382	-1.60943	0.11175	0.409359	-6.94173	-1.59038
Astrocytes	APMAP	ENSG00000101474	-0.00835932	5.22972	-3.23193	0.00183536	0.0478362	-3.15166	-3.11566
Astrocytes	APOE	ENSG00000130203	-0.0149477	9.71179	-3.19753	0.00203302	0.0503897	-3.31183	-3.08537
Astrocytes	APOL2	ENSG00000128335	0.00925341	4.2028	1.6517	0.102616	0.393023	-6.60581	1.6323
Astrocytes	APOL6	ENSG00000221963	0.015977	3.75807	1.94418	0.0553244	0.290889	-6.03324	1.91632
Astrocytes	APOLD1	ENSG00000178878	-0.00110592	4.21413	-0.142976	0.886689	0.962024	-7.96859	-0.142495
Astrocytes	APOO	ENSG00000184831	-0.005023	4.89233	-1.98417	0.0506962	0.278564	-6.12372	-1.95404
Astrocytes	APOOL	ENSG00000155008	-0.00133425	4.98928	-0.545007	0.587137	0.832634	-7.94986	-0.542989
Astrocytes	APP	ENSG00000142192	-0.00768309	7.55746	-2.90155	0.00484788	0.0820564	-4.20201	-2.81697
Astrocytes	APPBP2	ENSG00000062725	0.000433139	6.4759	0.255973	0.798655	0.929331	-8.19377	0.255088
Astrocytes	APPL1	ENSG00000157500	-0.00299048	5.61696	-1.34503	0.182562	0.512549	-7.24483	-1.33291
Astrocytes	APPL2	ENSG00000136044	-0.00307753	7.33515	-1.09811	0.275514	0.614847	-7.64621	-1.09045
Astrocytes	APTR	ENSG00000214293	0.000951556	4.54295	0.274862	0.784072	0.924	-7.9923	0.274017
Astrocytes	APTX	ENSG00000137074	-0.000847364	6.25288	-0.370935	0.711682	0.89203	-8.14759	-0.369598
Astrocytes	AQP1	ENSG00000240583	0.0525685	3.78506	4.37629	3.58395e-05	0.00474019	0.744797	4.13278
Astrocytes	AQP4	ENSG00000171885	0.00604992	9.40088	1.62075	0.109141	0.404755	-6.87347	1.60207
Astrocytes	AQP4-AS1	ENSG00000260372	0.0117038	7.70295	2.84948	0.00546087	0.0874678	-4.33536	2.77851
Astrocytes	AQR	ENSG00000021776	-0.00185772	6.32772	-0.880322	0.3811	0.703443	-7.8487	-0.875871
Astrocytes	AR	ENSG00000169083	-0.00311274	3.62959	-0.41778	0.677134	0.876995	-7.78994	-0.416377
Astrocytes	ARAF	ENSG00000078061	0.00236715	3.2142	0.520979	0.603881	0.840703	-7.66153	0.518827
Astrocytes	ARAP1	ENSG00000186635	-0.000963026	5.82615	-0.358573	0.720866	0.89653	-8.12078	-0.357302
Astrocytes	ARAP2	ENSG00000047365	-0.000111815	8.9029	-0.0468499	0.96274	0.988586	-8.22292	-0.0467157
Astrocytes	ARCN1	ENSG00000095139	-0.00115855	4.47608	-0.47261	0.637859	0.858015	-7.89617	-0.470694
Astrocytes	AREL1	ENSG00000119682	-0.000535961	5.05488	-0.227393	0.82065	0.938131	-8.08246	-0.226709
Astrocytes	ARF1	ENSG00000143761	-0.00439347	5.67132	-1.44006	0.154082	0.473106	-7.12689	-1.42526
Astrocytes	ARF3	ENSG00000134287	-0.00773997	5.22428	-2.37557	0.0200805	0.173477	-5.35799	-2.32484
Astrocytes	ARF4	ENSG00000168374	-0.00126437	4.64617	-0.387597	0.699336	0.887118	-7.96838	-0.386216
Astrocytes	ARFGAP1	ENSG00000101199	0.00214309	6.19498	0.641493	0.523098	0.797006	-8.00432	0.638577
Astrocytes	ARFGAP2	ENSG00000149182	-0.00144714	5.71641	-0.649868	0.517845	0.794009	-7.94748	-0.64667
Astrocytes	ARFGAP3	ENSG00000242247	0.00345608	5.43783	1.33628	0.184928	0.515509	-7.25831	1.32573
Astrocytes	ARFGEF1	ENSG00000066777	0.00172749	7.00608	1.00526	0.317546	0.652499	-7.75636	0.999513
Astrocytes	ARFGEF2	ENSG00000124198	0.00135121	6.47418	0.682018	0.497212	0.781291	-7.99111	0.678882
Astrocytes	ARFGEF3	ENSG00000112379	-0.00975661	6.4476	-4.50437	2.05385e-05	0.00323275	0.972416	-4.25896
Astrocytes	ARFIP1	ENSG00000164144	-0.00106524	6.17136	-0.418652	0.676498	0.876706	-8.13994	-0.417247
Astrocytes	ARFIP2	ENSG00000132254	-0.00662682	3.23424	-1.4978	0.138199	0.451019	-6.70226	-1.48253
Astrocytes	ARFRP1	ENSG00000101246	-0.00108608	4.86509	-0.332003	0.74079	0.905676	-7.99954	-0.330808
Astrocytes	ARGLU1	ENSG00000134884	0.00406314	8.50496	1.60611	0.11242	0.410313	-6.92744	1.58741
Astrocytes	ARHGAP1	ENSG00000175220	-0.000507114	5.28887	-0.188051	0.851326	0.949807	-8.09052	-0.187427
Astrocytes	ARHGAP10	ENSG00000071205	-0.0054719	3.27303	-0.821299	0.413711	0.727906	-7.49696	-0.81738
Astrocytes	ARHGAP12	ENSG00000165322	-0.00155224	6.33154	-0.70281	0.484205	0.774722	-7.98993	-0.699555
Astrocytes	ARHGAP17	ENSG00000140750	0.0022003	5.81247	1.00267	0.319079	0.653774	-7.68155	0.996352
Astrocytes	ARHGAP19	ENSG00000213390	-0.00479646	3.81278	-1.59682	0.114357	0.41346	-6.60302	-1.57891
Astrocytes	ARHGAP20	ENSG00000137727	-0.0126718	3.45209	-2.32341	0.0228235	0.185732	-5.2237	-2.27638
Astrocytes	ARHGAP21	ENSG00000107863	-7.79533e-06	8.45373	-0.00398051	0.996835	0.999284	-8.21061	-0.00396728
Astrocytes	ARHGAP22	ENSG00000128805	-0.00911413	3.38409	-1.21954	0.225923	0.56332	-7.09868	-1.21093
Astrocytes	ARHGAP23	ENSG00000275832	-0.000795926	5.79146	-0.223687	0.823576	0.939119	-8.15621	-0.222948
Astrocytes	ARHGAP24	ENSG00000138639	-0.000888084	9.16277	-0.177491	0.859534	0.952579	-8.19912	-0.176968
Astrocytes	ARHGAP26	ENSG00000145819	0.00143951	8.81626	0.42257	0.673773	0.875316	-8.11519	0.420975
Astrocytes	ARHGAP29	ENSG00000137962	0.00476475	5.76312	0.94568	0.34692	0.677087	-7.74012	0.94058
Astrocytes	ARHGAP31	ENSG00000031081	-0.00196749	7.74672	-0.55132	0.582825	0.830334	-8.1028	-0.549263
Astrocytes	ARHGAP32	ENSG00000134909	-0.00194784	8.5379	-0.764896	0.44664	0.750706	-7.93472	-0.761029
Astrocytes	ARHGAP33	ENSG00000004777	0.0023995	3.79231	0.659341	0.511657	0.790398	-7.66601	0.65626
Astrocytes	ARHGAP35	ENSG00000160007	0.000497373	7.60677	0.19537	0.845625	0.947684	-8.21952	0.194703
Astrocytes	ARHGAP39	ENSG00000147799	0.0183026	5.30655	2.93989	0.00420052	0.0751795	-3.97575	2.8627
Astrocytes	ARHGAP42	ENSG00000165895	0.00431961	7.31932	1.3177	0.191054	0.523084	-7.39133	1.30747
Astrocytes	ARHGAP44	ENSG00000006740	-0.00203278	5.52708	-0.977461	0.331476	0.663771	-7.65939	-0.971146
Astrocytes	ARHGAP5	ENSG00000100852	-0.00491176	9.01764	-1.47363	0.144176	0.458582	-7.13564	-1.46041
Astrocytes	ARHGAP6	ENSG00000047648	0.00189553	3.15402	0.25889	0.796329	0.92843	-7.78328	0.258101
Astrocytes	ARHGAP8	ENSG00000241484	0.00520789	3.82049	0.718539	0.47453	0.769244	-7.64491	0.715127
Astrocytes	ARHGDIA	ENSG00000141522	0.000257405	4.82926	0.0794644	0.936876	0.98002	-8.04759	0.0791965
Astrocytes	ARHGDIG	ENSG00000242173	-0.0109734	4.31486	-2.00748	0.0483873	0.272475	-6.01209	-1.97395
Astrocytes	ARHGEF10	ENSG00000104728	-0.00209404	7.66585	-0.602806	0.548211	0.811106	-8.06773	-0.600443
Astrocytes	ARHGEF10L	ENSG00000074964	0.00342245	7.19147	0.991302	0.324534	0.6585	-7.76236	0.985183
Astrocytes	ARHGEF11	ENSG00000132694	0.00286116	7.0002	1.09871	0.274912	0.614372	-7.65855	1.09182
Astrocytes	ARHGEF12	ENSG00000196914	-0.0043055	8.76084	-1.74999	0.0840963	0.356154	-6.7029	-1.7274
Astrocytes	ARHGEF17	ENSG00000110237	0.00641176	6.2339	1.7927	0.0767503	0.340245	-6.63957	1.76986
Astrocytes	ARHGEF18	ENSG00000104880	0.000404043	4.90763	0.152669	0.879042	0.959004	-8.06168	0.152183
Astrocytes	ARHGEF2	ENSG00000116584	-0.00976411	3.70793	-2.19077	0.0313201	0.219079	-5.5381	-2.15298
Astrocytes	ARHGEF25	ENSG00000240771	0.00722095	3.78182	1.90145	0.0609226	0.304711	-6.10531	1.87406
Astrocytes	ARHGEF26	ENSG00000114790	0.000325373	8.47574	0.141495	0.887848	0.962467	-8.22779	0.141028
Astrocytes	ARHGEF26-AS1	ENSG00000243069	-0.00159192	7.97829	-0.393228	0.695205	0.885263	-8.16536	-0.391801
Astrocytes	ARHGEF3	ENSG00000163947	0.0216906	5.61394	2.21083	0.0298839	0.213535	-5.74971	2.17163
Astrocytes	ARHGEF37	ENSG00000183111	-0.00181269	3.60115	-0.36726	0.714406	0.893412	-7.77642	-0.365945
Astrocytes	ARHGEF4	ENSG00000136002	0.00225909	8.94776	0.664858	0.508076	0.78819	-7.98269	0.661836
Astrocytes	ARHGEF40	ENSG00000165801	0.00760716	5.38215	3.21779	0.00189089	0.0484409	-3.22251	3.10686
Astrocytes	ARHGEF6	ENSG00000129675	0.000864574	5.67384	0.30027	0.764762	0.915622	-8.12143	0.299234
Astrocytes	ARHGEF7	ENSG00000102606	-0.00265325	7.41116	-1.5852	0.117021	0.417568	-6.9955	-1.5674
Astrocytes	ARHGEF9	ENSG00000131089	-0.00729809	6.6932	-3.36044	0.00119358	0.0376798	-2.89998	-3.24041
Astrocytes	ARID1A	ENSG00000117713	0.00294629	7.65675	1.35164	0.180552	0.509931	-7.32491	1.33906
Astrocytes	ARID1B	ENSG00000049618	0.000653064	8.87667	0.276581	0.782834	0.923452	-8.17851	0.275628
Astrocytes	ARID2	ENSG00000189079	-0.000591115	7.24947	-0.293552	0.769797	0.918012	-8.22104	-0.292641
Astrocytes	ARID3B	ENSG00000179361	-0.00395948	4.01851	-1.12226	0.264842	0.604164	-7.30164	-1.11502
Astrocytes	ARID4A	ENSG00000032219	-0.000416112	6.7202	-0.19575	0.845314	0.947554	-8.22563	-0.195101
Astrocytes	ARID4B	ENSG00000054267	-0.000123559	7.64159	-0.0838404	0.933402	0.979077	-8.24364	-0.0835653
Astrocytes	ARID5B	ENSG00000150347	-0.00301578	6.15236	-0.654959	0.514215	0.791873	-8.00988	-0.652289
Astrocytes	ARIH1	ENSG00000166233	0.00225982	7.20799	0.914095	0.363503	0.690973	-7.82833	0.90871
Astrocytes	ARIH2	ENSG00000177479	0.000839095	6.31645	0.518295	0.605566	0.841528	-8.09996	0.516413
Astrocytes	ARL1	ENSG00000120805	-0.00266763	4.41392	-0.965972	0.337205	0.669006	-7.52933	-0.959702
Astrocytes	ARL10	ENSG00000175414	-0.00370086	4.83681	-1.35174	0.179964	0.50907	-7.14057	-1.34087
Astrocytes	ARL13B	ENSG00000169379	4.41077e-05	5.64456	0.0180348	0.985658	0.995592	-8.15961	0.0179759
Astrocytes	ARL14EP	ENSG00000152219	-0.00278878	4.41121	-0.784473	0.435066	0.742998	-7.69017	-0.780552
Astrocytes	ARL15	ENSG00000185305	-0.0016994	5.95259	-0.633553	0.528279	0.799823	-7.98617	-0.630636
Astrocytes	ARL16	ENSG00000214087	0.00100218	3.55118	0.2507	0.802723	0.931255	-7.83206	0.249825
Astrocytes	ARL17A	ENSG00000185829	0.00564068	4.18228	0.860815	0.391696	0.711536	-7.60928	0.856545
Astrocytes	ARL17B	ENSG00000228696	-0.024035	4.98972	-1.82004	0.072639	0.331109	-6.40036	-1.79509
Astrocytes	ARL2	ENSG00000213465	-0.00500535	4.15196	-1.64207	0.104913	0.397254	-6.6194	-1.62149
Astrocytes	ARL2BP	ENSG00000102931	-0.00562743	3.76757	-1.35925	0.178086	0.506755	-6.97627	-1.34667
Astrocytes	ARL3	ENSG00000138175	-0.00468124	6.17786	-2.49585	0.0144439	0.146473	-5.18903	-2.44603
Astrocytes	ARL4C	ENSG00000188042	-0.0114388	4.96453	-2.86381	0.00534732	0.0863391	-4.13016	-2.78533
Astrocytes	ARL5A	ENSG00000162980	0.000402248	5.55884	0.155899	0.876478	0.958198	-8.16221	0.155436
Astrocytes	ARL5B	ENSG00000165997	-0.00443406	3.93689	-1.24832	0.21564	0.551436	-7.14663	-1.23821
Astrocytes	ARL6	ENSG00000113966	-0.00350598	4.81227	-1.30072	0.196781	0.529534	-7.22097	-1.29078
Astrocytes	ARL6IP1	ENSG00000170540	-0.005377	6.59358	-1.86992	0.0654479	0.315576	-6.48922	-1.84219
Astrocytes	ARL6IP4	ENSG00000182196	-0.00189686	5.55429	-0.644963	0.520989	0.795902	-7.93686	-0.641822
Astrocytes	ARL6IP5	ENSG00000144746	-0.000649983	5.68204	-0.224317	0.82312	0.938985	-8.14096	-0.223535
Astrocytes	ARL6IP6	ENSG00000177917	0.00215705	5.15632	0.663862	0.508528	0.788408	-7.90045	0.661132
Astrocytes	ARL8A	ENSG00000143862	-0.00235065	4.83841	-0.944848	0.347787	0.677645	-7.61038	-0.93889
Astrocytes	ARL8B	ENSG00000134108	-0.00321805	6.46275	-1.68207	0.0964175	0.381358	-6.81631	-1.66248
Astrocytes	ARMC1	ENSG00000104442	-0.00438755	4.98011	-1.71366	0.090138	0.368881	-6.63847	-1.69467
Astrocytes	ARMC10	ENSG00000170632	-0.00120492	4.44375	-0.445477	0.657233	0.867677	-7.90728	-0.443736
Astrocytes	ARMC2	ENSG00000118690	0.00389072	6.7438	1.76558	0.0814629	0.350882	-6.68531	1.74226
Astrocytes	ARMC3	ENSG00000165309	0.0179763	3.99843	2.39567	0.0189713	0.168449	-5.11803	2.34609
Astrocytes	ARMC4	ENSG00000169126	0.00575799	3.25823	0.815141	0.417208	0.73037	-7.49029	0.811274
Astrocytes	ARMC5	ENSG00000140691	0.00311303	3.38633	0.721606	0.472687	0.7681	-7.5578	0.718114
Astrocytes	ARMC6	ENSG00000105676	-0.00658797	3.34704	-1.51177	0.134695	0.445695	-6.68967	-1.49584
Astrocytes	ARMC8	ENSG00000114098	0.000405769	6.34013	0.179759	0.857798	0.9523	-8.20917	0.179178
Astrocytes	ARMC9	ENSG00000135931	0.00285396	5.71485	1.23351	0.221077	0.557902	-7.39169	1.22367
Astrocytes	ARMCX1	ENSG00000126947	0.00751751	3.26013	1.53014	0.130133	0.438541	-6.64953	1.51358
Astrocytes	ARMCX2	ENSG00000184867	0.00141509	3.4119	0.38885	0.698412	0.886637	-7.77535	0.387465
Astrocytes	ARMCX3	ENSG00000102401	-0.0115492	4.81696	-3.8184	0.000274684	0.0163465	-1.30521	-3.63807
Astrocytes	ARMCX4	ENSG00000196440	-0.00146774	6.53446	-0.60877	0.544257	0.809265	-8.06367	-0.606388
Astrocytes	ARMCX5-GPRASP2	ENSG00000271147	0.00306503	5.16043	0.888799	0.376576	0.699927	-7.70689	0.884223
Astrocytes	ARMH1	ENSG00000198520	-0.004518	7.0266	-1.65885	0.101153	0.390267	-6.86988	-1.63929
Astrocytes	ARMH3	ENSG00000120029	0.00276706	6.76448	1.54266	0.127282	0.434274	-7.04651	1.52491
Astrocytes	ARMH4	ENSG00000139971	-0.00341559	7.14315	-1.22129	0.225536	0.562851	-7.503	-1.21194
Astrocytes	ARMT1	ENSG00000146476	-0.00183486	3.21199	-0.38253	0.703105	0.888612	-7.74454	-0.381132
Astrocytes	ARNT	ENSG00000143437	0.000796102	5.44093	0.341054	0.7339	0.902482	-8.09058	0.339942
Astrocytes	ARNT2	ENSG00000172379	-0.00107886	8.63323	-0.410227	0.682774	0.879671	-8.12882	-0.408681
Astrocytes	ARNTL	ENSG00000133794	0.00210934	6.25787	0.488935	0.626214	0.852667	-8.09788	0.487063
Astrocytes	ARPC1A	ENSG00000241685	-0.00439179	5.10695	-1.82799	0.0709637	0.327244	-6.45795	-1.80571
Astrocytes	ARPC2	ENSG00000163466	-0.00284293	5.61553	-1.21475	0.228077	0.566081	-7.42157	-1.20533
Astrocytes	ARPC3	ENSG00000111229	-0.00319609	4.96154	-0.93021	0.355157	0.684133	-7.65086	-0.924633
Astrocytes	ARPC4	ENSG00000241553	-0.00490526	4.53184	-1.82299	0.0722285	0.330207	-6.36584	-1.79767
Astrocytes	ARPC5	ENSG00000162704	-0.00296386	4.44289	-0.942269	0.349043	0.678918	-7.56399	-0.936446
Astrocytes	ARPC5L	ENSG00000136950	-0.00427759	4.31953	-1.25757	0.212568	0.548128	-7.19794	-1.24654
Astrocytes	ARPIN	ENSG00000242498	0.00340289	3.06207	0.731864	0.46643	0.76412	-7.52119	0.728299
Astrocytes	ARPP19	ENSG00000128989	-0.0184862	6.63014	-5.22611	1.3754e-06	0.000509655	3.64905	-4.82854
Astrocytes	ARPP21	ENSG00000172995	-0.0180409	6.12817	-3.88877	0.000213488	0.0143487	-1.21949	-3.7025
Astrocytes	ARRB1	ENSG00000137486	-0.000606112	6.98	-0.169935	0.865507	0.954894	-8.22503	-0.169368
Astrocytes	ARRB2	ENSG00000141480	-0.00674186	3.15296	-1.46183	0.1474	0.463741	-6.75355	-1.44878
Astrocytes	ARRDC1	ENSG00000197070	0.00108103	3.88472	0.351343	0.726282	0.89915	-7.82842	0.350075
Astrocytes	ARRDC1-AS1	ENSG00000203993	0.00158566	3.58065	0.454402	0.650799	0.864607	-7.76114	0.452652
Astrocytes	ARRDC3	ENSG00000113369	-0.00848946	3.79187	-0.970615	0.33442	0.666352	-7.41596	-0.96525
Astrocytes	ARRDC3-AS1	ENSG00000281357	0.00660507	3.22846	1.35537	0.179293	0.508225	-6.86361	1.34294
Astrocytes	ARRDC4	ENSG00000140450	-0.000501818	3.56203	-0.0677362	0.94615	0.983425	-7.88488	-0.0675417
Astrocytes	ARSA	ENSG00000100299	-0.000880297	4.61461	-0.212589	0.832213	0.942544	-7.99105	-0.211864
Astrocytes	ARSB	ENSG00000113273	-0.00294504	5.79912	-1.09585	0.276509	0.615668	-7.56251	-1.08819
Astrocytes	ARSD	ENSG00000006756	-0.00122937	4.56451	-0.354784	0.723697	0.897983	-7.9444	-0.353522
Astrocytes	ARSF	ENSG00000062096	-0.01551	3.40539	-1.69452	0.0937288	0.376367	-6.4412	-1.67605
Astrocytes	ARSG	ENSG00000141337	0.00735804	3.33382	1.28499	0.202605	0.536293	-6.99077	1.27416
Astrocytes	ARSJ	ENSG00000180801	-0.00345883	5.16676	-0.87233	0.385423	0.706694	-7.73506	-0.867948
Astrocytes	ARSK	ENSG00000164291	0.000701467	3.48006	0.162255	0.87148	0.95649	-7.83707	0.161779
Astrocytes	ARV1	ENSG00000173409	-0.0100129	3.95117	-2.29229	0.0245194	0.192331	-5.35559	-2.24889
Astrocytes	ARVCF	ENSG00000099889	0.00604137	5.26511	1.55586	0.123671	0.428659	-6.9159	1.53955
Astrocytes	ARX	ENSG00000004848	0.00400379	4.74611	1.43201	0.156041	0.475821	-7.0386	1.41851
Astrocytes	AS3MT	ENSG00000214435	0.00125691	3.48771	0.269577	0.788205	0.925467	-7.81626	0.268642
Astrocytes	ASAH1	ENSG00000104763	-0.00282969	5.67214	-1.12459	0.264227	0.603547	-7.54367	-1.11646
Astrocytes	ASAP1	ENSG00000153317	-0.00213924	8.48125	-0.945953	0.346781	0.677087	-7.79081	-0.940851
Astrocytes	ASAP2	ENSG00000151693	-0.00990627	8.13126	-3.16852	0.0021992	0.0524442	-3.46094	-3.06192
Astrocytes	ASAP3	ENSG00000088280	0.00694067	6.05944	1.56849	0.120571	0.424027	-6.97928	1.55238
Astrocytes	ASB1	ENSG00000065802	-0.00432656	3.44106	-0.919637	0.3603	0.688613	-7.40945	-0.914794
Astrocytes	ASB13	ENSG00000196372	0.00171579	3.88723	0.463842	0.644098	0.861468	-7.7862	0.461976
Astrocytes	ASB3	ENSG00000115239	0.00148693	9.10938	0.425468	0.671544	0.874291	-8.11407	0.42403
Astrocytes	ASB6	ENSG00000148331	0.00357979	4.21425	0.94414	0.348119	0.678005	-7.50137	0.938244
Astrocytes	ASB7	ENSG00000183475	-0.0020104	4.80247	-0.731622	0.466366	0.76412	-7.79491	-0.728405
Astrocytes	ASB8	ENSG00000177981	0.00105596	4.22603	0.265194	0.791505	0.926957	-7.94684	0.264356
Astrocytes	ASCC1	ENSG00000138303	0.00265602	5.79154	1.24323	0.217682	0.553775	-7.37915	1.23272
Astrocytes	ASCC2	ENSG00000100325	0.00138893	5.06931	0.449705	0.654124	0.86626	-8.0014	0.44804
Astrocytes	ASCC3	ENSG00000112249	0.00624761	6.67581	2.60559	0.0109289	0.127274	-4.93677	2.54496
Astrocytes	ASCL1	ENSG00000139352	-0.00134286	3.81301	-0.210175	0.834067	0.943158	-7.88643	-0.209488
Astrocytes	ASF1A	ENSG00000111875	-0.00609327	3.8094	-1.49372	0.139154	0.452089	-6.80675	-1.47895
Astrocytes	ASH1L	ENSG00000116539	0.000336178	8.28771	0.222927	0.824215	0.939499	-8.19736	0.222127
Astrocytes	ASH2L	ENSG00000129691	0.00221649	5.0478	0.980779	0.329412	0.662018	-7.62321	0.9753
Astrocytes	ASIC1	ENSG00000110881	-0.0127154	4.71668	-2.47661	0.0155097	0.151946	-5.04428	-2.42025
Astrocytes	ASIC2	ENSG00000108684	-0.0132245	5.17198	-2.18721	0.0316738	0.220438	-5.75201	-2.1485
Astrocytes	ASL	ENSG00000126522	-0.00271216	4.62428	-0.717203	0.475162	0.769526	-7.7802	-0.714105
Astrocytes	ASMTL	ENSG00000169093	-0.00373903	4.09039	-1.16548	0.247444	0.586884	-7.23636	-1.15658
Astrocytes	ASMTL-AS1	ENSG00000236017	-0.000265302	4.21385	-0.0546561	0.956538	0.986878	-7.95093	-0.0544991
Astrocytes	ASNSD1	ENSG00000138381	-0.00396727	3.2541	-0.868355	0.387579	0.70832	-7.45021	-0.864016
Astrocytes	ASPA	ENSG00000108381	-0.00505061	4.21071	-0.917252	0.361847	0.68955	-7.54379	-0.911851
Astrocytes	ASPH	ENSG00000198363	8.1082e-05	9.23401	0.023251	0.981508	0.994222	-8.19953	0.0231782
Astrocytes	ASPHD1	ENSG00000174939	-0.00472338	3.64556	-1.26122	0.211267	0.546382	-7.08356	-1.25009
Astrocytes	ASPSCR1	ENSG00000169696	0.00340308	5.63144	1.46252	0.147665	0.463921	-7.08641	1.44783
Astrocytes	ASRGL1	ENSG00000162174	-0.00314931	6.87984	-0.977909	0.330825	0.663256	-7.77724	-0.972454
Astrocytes	ASTE1	ENSG00000034533	-0.00277442	3.18741	-0.631831	0.529397	0.800384	-7.61088	-0.628927
Astrocytes	ASTN1	ENSG00000152092	-0.00433694	8.35645	-1.41175	0.162038	0.48415	-7.23977	-1.39825
Astrocytes	ASTN2	ENSG00000148219	-0.00169973	8.8435	-0.48971	0.625729	0.852332	-8.09035	-0.487747
Astrocytes	ASXL1	ENSG00000171456	0.00719026	6.65674	2.75075	0.007384	0.103056	-4.58273	2.67901
Astrocytes	ASXL2	ENSG00000143970	-0.00107111	6.46387	-0.431004	0.66761	0.872342	-8.14632	-0.429431
Astrocytes	ASXL3	ENSG00000141431	-0.00180464	3.75397	-0.314623	0.753924	0.911537	-7.82741	-0.31347
Astrocytes	ATAD1	ENSG00000138138	-0.00797949	6.07923	-3.21017	0.00190568	0.048598	-3.29854	-3.10455
Astrocytes	ATAD2	ENSG00000156802	0.000423855	4.6803	0.157343	0.875403	0.957942	-8.00387	0.156799
Astrocytes	ATAD2B	ENSG00000119778	0.00149782	7.12088	0.684533	0.495612	0.780341	-8.02324	0.68141
Astrocytes	ATAD3A	ENSG00000197785	0.00598138	3.86115	1.66805	0.0988943	0.386218	-6.51584	1.65024
Astrocytes	ATAD3B	ENSG00000160072	0.00171208	4.65376	0.459401	0.647192	0.862981	-7.91221	0.457666
Astrocytes	ATAD5	ENSG00000176208	0.00383784	3.12953	0.873709	0.384926	0.706292	-7.42238	0.868856
Astrocytes	ATAT1	ENSG00000137343	-0.000167526	4.78639	-0.0660803	0.947485	0.983882	-8.04787	-0.0658657
Astrocytes	ATCAY	ENSG00000167654	-0.00887693	4.40217	-1.72964	0.0874925	0.363085	-6.51516	-1.70878
Astrocytes	ATE1	ENSG00000107669	0.000328358	7.01293	0.162413	0.871396	0.95646	-8.24167	0.161886
Astrocytes	ATF1	ENSG00000123268	0.000777738	4.84159	0.338538	0.735849	0.903369	-8.00935	0.337355
Astrocytes	ATF2	ENSG00000115966	-0.00273535	6.3197	-1.37431	0.173346	0.500125	-7.27278	-1.36153
Astrocytes	ATF4	ENSG00000128272	-2.53878e-06	4.98735	-0.000709437	0.999436	0.999843	-8.07645	-0.000707013
Astrocytes	ATF6	ENSG00000118217	0.000230903	6.51265	0.103095	0.918124	0.973455	-8.23502	0.102798
Astrocytes	ATF6B	ENSG00000213676	0.00706922	5.50052	3.10028	0.00270228	0.0591027	-3.57104	2.99972
Astrocytes	ATF7	ENSG00000170653	-0.00029347	7.14264	-0.12212	0.903125	0.968119	-8.24519	-0.121714
Astrocytes	ATF7IP	ENSG00000171681	0.00171892	7.10806	0.621939	0.53582	0.804232	-8.06175	0.619146
Astrocytes	ATF7IP2	ENSG00000166669	0.00036468	5.6971	0.144229	0.885717	0.961676	-8.14843	0.143726
Astrocytes	ATG10	ENSG00000152348	-0.00312472	6.75381	-1.00842	0.31604	0.651484	-7.74655	-1.00263
Astrocytes	ATG12	ENSG00000145782	0.000259328	4.68531	0.100214	0.920426	0.974195	-8.04173	0.0998968
Astrocytes	ATG13	ENSG00000175224	0.00102476	5.03803	0.420363	0.67533	0.87601	-8.00795	0.418844
Astrocytes	ATG14	ENSG00000126775	-0.00217641	5.48325	-0.879617	0.381725	0.703844	-7.74589	-0.874722
Astrocytes	ATG16L1	ENSG00000085978	0.00131912	4.38152	0.438045	0.662671	0.870308	-7.89393	0.436228
Astrocytes	ATG16L2	ENSG00000168010	0.00566543	3.32572	1.41861	0.160124	0.4814	-6.82747	1.40465
Astrocytes	ATG2A	ENSG00000110046	-0.000713105	4.54407	-0.259402	0.796044	0.928299	-7.97228	-0.258471
Astrocytes	ATG2B	ENSG00000066739	-0.000438214	6.14055	-0.214406	0.830794	0.942114	-8.19385	-0.213684
Astrocytes	ATG3	ENSG00000144848	-0.00550687	3.9283	-1.64207	0.104208	0.396112	-6.59232	-1.62479
Astrocytes	ATG4A	ENSG00000101844	-0.00331837	3.63725	-1.13385	0.259959	0.59943	-7.23207	-1.12649
Astrocytes	ATG4B	ENSG00000168397	0.00403242	6.11887	1.80488	0.0750632	0.336179	-6.59402	1.78008
Astrocytes	ATG4C	ENSG00000125703	0.0020552	6.11753	0.682339	0.49683	0.78109	-7.98904	0.679486
Astrocytes	ATG4D	ENSG00000130734	0.000654615	3.50846	0.146456	0.883933	0.961262	-7.81985	0.145986
Astrocytes	ATG5	ENSG00000057663	0.000932458	5.87644	0.426262	0.671065	0.874015	-8.10648	0.424686
Astrocytes	ATG7	ENSG00000197548	-0.000359715	8.21845	-0.136791	0.891511	0.96397	-8.23802	-0.136392
Astrocytes	ATG9A	ENSG00000198925	-0.0044745	5.04346	-1.34641	0.18229	0.512324	-7.17423	-1.33374
Astrocytes	ATIC	ENSG00000138363	0.00214841	5.30222	0.879943	0.381608	0.70378	-7.74669	0.874937
Astrocytes	ATL1	ENSG00000198513	-0.00364438	5.79871	-1.35644	0.178842	0.507784	-7.26511	-1.34433
Astrocytes	ATL2	ENSG00000119787	-0.00649813	7.12067	-1.58548	0.116797	0.417144	-7.00482	-1.56836
Astrocytes	ATL3	ENSG00000184743	-0.000212961	4.49709	-0.0566273	0.954984	0.986535	-8.01453	-0.0564496
Astrocytes	ATM	ENSG00000149311	-0.00168238	6.5544	-0.848944	0.398241	0.716156	-7.88459	-0.844768
Astrocytes	ATMIN	ENSG00000166454	-0.00181988	4.65276	-0.642217	0.522645	0.796659	-7.83098	-0.639273
Astrocytes	ATN1	ENSG00000111676	0.00567601	6.62569	2.48513	0.0151244	0.149806	-5.22178	2.42939
Astrocytes	ATOH8	ENSG00000168874	0.00419693	4.14791	0.762501	0.447981	0.751682	-7.67105	0.758786
Astrocytes	ATOX1	ENSG00000177556	-0.00544127	4.49397	-1.44723	0.1522	0.470184	-6.968	-1.4318
Astrocytes	ATP10B	ENSG00000118322	0.00455553	6.30009	0.620145	0.536967	0.805183	-8.01776	0.617406
Astrocytes	ATP10D	ENSG00000145246	-0.000667752	5.96943	-0.252558	0.801203	0.930621	-8.17821	-0.251791
Astrocytes	ATP11A	ENSG00000068650	0.00312189	5.74152	0.647721	0.518969	0.794763	-7.97571	0.644935
Astrocytes	ATP11B	ENSG00000058063	0.00164998	5.89913	0.888721	0.376594	0.69993	-7.80799	0.88419
Astrocytes	ATP11C	ENSG00000101974	0.00368963	5.15541	1.26135	0.21082	0.545877	-7.31067	1.25131
Astrocytes	ATP13A1	ENSG00000105726	0.00425819	4.20402	1.24055	0.218606	0.554939	-7.19257	1.23024
Astrocytes	ATP13A2	ENSG00000159363	0.00192447	4.91099	0.533452	0.595215	0.836488	-7.93193	0.531294
Astrocytes	ATP13A3	ENSG00000133657	0.000658679	6.37364	0.24478	0.807257	0.932942	-8.1996	0.243967
Astrocytes	ATP13A4	ENSG00000127249	-0.00576346	9.23037	-1.5607	0.122245	0.426629	-6.99637	-1.54542
Astrocytes	ATP13A5	ENSG00000187527	-0.00672846	5.82933	-1.5747	0.118943	0.420951	-6.95516	-1.55923
Astrocytes	ATP1A1	ENSG00000163399	-0.00686129	6.14411	-1.46902	0.146052	0.461548	-7.11337	-1.45362
Astrocytes	ATP1A1-AS1	ENSG00000203865	0.00130897	5.38103	0.43595	0.664059	0.870898	-8.04123	0.434316
Astrocytes	ATP1A2	ENSG00000018625	-0.00770714	10.1034	-1.89644	0.0615757	0.306497	-6.37998	-1.86934
Astrocytes	ATP1A3	ENSG00000105409	-0.012497	5.44099	-2.32946	0.0224929	0.184274	-5.4887	-2.28194
Astrocytes	ATP1B1	ENSG00000143153	-0.0140084	6.80712	-2.25174	0.0271921	0.202808	-5.74216	-2.20875
Astrocytes	ATP1B2	ENSG00000129244	-0.00135688	8.74815	-0.345285	0.730843	0.901174	-8.13694	-0.344004
Astrocytes	ATP1B3	ENSG00000069849	0.00388699	5.54165	1.10611	0.271986	0.611225	-7.55154	1.0985
Astrocytes	ATP2A2	ENSG00000174437	-0.00632379	7.51568	-3.52811	0.00069669	0.0277265	-2.39906	-3.39088
Astrocytes	ATP2B1	ENSG00000070961	-0.00979898	7.20858	-3.52283	0.000712974	0.0281155	-2.42353	-3.38454
Astrocytes	ATP2B2	ENSG00000157087	-0.0041426	8.11915	-1.28752	0.201705	0.535111	-7.40644	-1.27671
Astrocytes	ATP2B4	ENSG00000058668	0.00330412	7.71137	1.02149	0.309846	0.646029	-7.73338	1.01554
Astrocytes	ATP2C1	ENSG00000017260	-0.0057615	7.76457	-2.53134	0.0133849	0.141257	-5.13189	-2.47336
Astrocytes	ATP2C2	ENSG00000064270	-0.0116189	3.28901	-1.35358	0.179695	0.508601	-6.896	-1.3417
Astrocytes	ATP5F1A	ENSG00000152234	-0.00449367	5.97344	-2.00436	0.0486748	0.272903	-6.20737	-1.97143
Astrocytes	ATP5F1B	ENSG00000110955	-0.00603871	5.96106	-2.1489	0.0350936	0.23216	-5.91574	-2.10728
Astrocytes	ATP5F1C	ENSG00000165629	-0.00340647	6.06423	-1.41352	0.161292	0.483132	-7.21837	-1.40074
Astrocytes	ATP5F1D	ENSG00000099624	-0.00768468	5.92778	-2.06051	0.0429655	0.256257	-6.08717	-2.02405
Astrocytes	ATP5F1E	ENSG00000124172	-0.010664	6.22757	-2.70685	0.00844281	0.110741	-4.65816	-2.63383
Astrocytes	ATP5IF1	ENSG00000130770	-0.0073374	5.43035	-1.80836	0.0747862	0.335545	-6.50717	-1.78177
Astrocytes	ATP5MC1	ENSG00000159199	-0.012194	4.32768	-2.763	0.00728709	0.102343	-4.33026	-2.68343
Astrocytes	ATP5MC2	ENSG00000135390	-0.00446435	5.65872	-1.61363	0.110846	0.407687	-6.86404	-1.5944
Astrocytes	ATP5MC3	ENSG00000154518	-0.00788693	4.72428	-2.09948	0.0392618	0.245472	-5.88929	-2.06143
Astrocytes	ATP5MD	ENSG00000173915	-0.00931109	5.42279	-3.38049	0.0011645	0.0371718	-2.75871	-3.24744
Astrocytes	ATP5ME	ENSG00000169020	-0.00482712	6.39655	-1.24344	0.217616	0.553742	-7.43513	-1.23289
Astrocytes	ATP5MF	ENSG00000241468	-0.00773153	5.33109	-2.09586	0.0395754	0.246532	-5.96628	-2.05815
Astrocytes	ATP5MG	ENSG00000167283	-0.00797698	5.8101	-2.90969	0.00478145	0.0813347	-4.11009	-2.8214
Astrocytes	ATP5MPL	ENSG00000156411	-0.0071301	5.52259	-2.30081	0.0242386	0.19116	-5.55842	-2.25333
Astrocytes	ATP5PB	ENSG00000116459	-0.00759007	4.9191	-2.94326	0.0043302	0.0767322	-3.92137	-2.85305
Astrocytes	ATP5PD	ENSG00000167863	-0.00666121	4.7801	-2.1976	0.0311997	0.218529	-5.68124	-2.15452
Astrocytes	ATP5PF	ENSG00000154723	-0.00730781	5.43966	-2.27291	0.025972	0.198195	-5.60754	-2.22663
Astrocytes	ATP5PO	ENSG00000241837	-0.00959582	5.0628	-3.33187	0.00135939	0.0406893	-2.85811	-3.20314
Astrocytes	ATP6AP1	ENSG00000071553	-0.00782597	5.54669	-2.68343	0.0090172	0.114681	-4.66919	-2.6114
Astrocytes	ATP6AP1L	ENSG00000205464	-0.00487407	6.73438	-1.50897	0.134914	0.446213	-7.12163	-1.495
Astrocytes	ATP6AP2	ENSG00000182220	-0.0112018	5.78628	-3.77756	0.000316739	0.0178246	-1.56469	-3.60121
Astrocytes	ATP6V0A1	ENSG00000033627	-0.00123862	7.06241	-0.495174	0.62172	0.850122	-8.14314	-0.493414
Astrocytes	ATP6V0A2	ENSG00000185344	0.00286875	4.63392	1.09734	0.275891	0.61525	-7.41853	1.0896
Astrocytes	ATP6V0B	ENSG00000117410	-0.00829246	5.54052	-2.76555	0.00718129	0.101403	-4.45165	-2.68832
Astrocytes	ATP6V0C	ENSG00000185883	-0.00731145	6.70036	-2.29764	0.0244032	0.191979	-5.63426	-2.25072
Astrocytes	ATP6V0D1	ENSG00000159720	-0.00801846	4.87769	-2.6795	0.00900774	0.114631	-4.59475	-2.61176
Astrocytes	ATP6V0E1	ENSG00000113732	0.00514522	5.24975	1.97764	0.0513416	0.280333	-6.19161	1.94861
Astrocytes	ATP6V0E2	ENSG00000171130	-0.00653887	6.28326	-2.31411	0.0234525	0.188242	-5.58654	-2.26598
Astrocytes	ATP6V0E2-AS1	ENSG00000204934	-0.00358013	3.3223	-0.762317	0.448172	0.751832	-7.53729	-0.758467
Astrocytes	ATP6V1A	ENSG00000114573	-0.00538394	6.48888	-2.63459	0.00996454	0.121198	-4.87279	-2.57706
Astrocytes	ATP6V1B2	ENSG00000147416	-0.00659509	5.8022	-1.89583	0.0617307	0.306915	-6.40187	-1.86823
Astrocytes	ATP6V1C1	ENSG00000155097	-0.00163595	6.0258	-0.853029	0.396293	0.714699	-7.83039	-0.84826
Astrocytes	ATP6V1D	ENSG00000100554	-0.00535872	5.67673	-1.72108	0.0887768	0.366133	-6.71544	-1.70189
Astrocytes	ATP6V1E1	ENSG00000131100	-0.00604742	5.87248	-1.69652	0.0939012	0.376643	-6.75983	-1.67517
Astrocytes	ATP6V1E2	ENSG00000250565	0.00697394	3.62495	1.88594	0.0631671	0.310536	-6.09777	1.85801
Astrocytes	ATP6V1F	ENSG00000128524	-0.00929782	4.21002	-2.02731	0.0462562	0.266314	-5.96882	-1.99305
Astrocytes	ATP6V1G1	ENSG00000136888	-0.00851479	4.7561	-2.60889	0.0109434	0.12737	-4.74806	-2.5445
Astrocytes	ATP6V1G2	ENSG00000213760	-0.00652663	4.47045	-1.55225	0.124949	0.430521	-6.80707	-1.53433
Astrocytes	ATP6V1H	ENSG00000047249	-0.000300143	7.16282	-0.147726	0.882945	0.960615	-8.22891	-0.147237
Astrocytes	ATP7B	ENSG00000123191	-0.00196573	3.69775	-0.481901	0.631087	0.855167	-7.78062	-0.480198
Astrocytes	ATP8A1	ENSG00000124406	-0.00834221	8.18063	-3.31053	0.00135473	0.0406815	-3.03211	-3.20413
Astrocytes	ATP8A2	ENSG00000132932	-0.00365563	5.15812	-0.746933	0.45741	0.758197	-7.81619	-0.743118
Astrocytes	ATP8B1	ENSG00000081923	0.00250128	3.96023	0.497301	0.620226	0.849372	-7.83468	0.49553
Astrocytes	ATP8B2	ENSG00000143515	0.00324117	5.68821	1.17307	0.244157	0.583466	-7.49267	1.16466
Astrocytes	ATP9A	ENSG00000054793	0.0032531	6.66909	1.49487	0.138974	0.451876	-7.12527	1.47962
Astrocytes	ATP9B	ENSG00000166377	0.00163154	7.77087	0.957663	0.341283	0.672325	-7.77677	0.951633
Astrocytes	ATPAF1	ENSG00000123472	-0.00196931	5.58908	-0.937852	0.350924	0.680786	-7.71543	-0.932798
Astrocytes	ATPAF2	ENSG00000171953	-0.00312823	3.99439	-0.97645	0.33185	0.664147	-7.45189	-0.970394
Astrocytes	ATPSCKMT	ENSG00000150756	0.00152638	5.18872	0.509181	0.611909	0.845109	-7.99969	0.50735
Astrocytes	ATR	ENSG00000175054	0.00170648	6.00962	0.749031	0.456016	0.757247	-7.92547	0.745424
Astrocytes	ATRAID	ENSG00000138085	0.0011348	3.27549	0.286663	0.775158	0.91991	-7.7936	0.285635
Astrocytes	ATRN	ENSG00000088812	-0.00262918	6.75891	-1.93307	0.0568617	0.294558	-6.39895	-1.90437
Astrocytes	ATRNL1	ENSG00000107518	-0.00589931	7.09415	-1.09064	0.278869	0.6176	-7.64351	-1.08286
Astrocytes	ATRX	ENSG00000085224	-0.000794164	8.09762	-0.498382	0.619648	0.849132	-8.11247	-0.496349
Astrocytes	ATXN1	ENSG00000124788	-0.0026567	8.35296	-1.04093	0.301369	0.638231	-7.68281	-1.0335
Astrocytes	ATXN10	ENSG00000130638	-0.00128613	7.54351	-0.565625	0.573101	0.825	-8.10124	-0.563491
Astrocytes	ATXN2	ENSG00000204842	-0.000977075	8.23382	-0.435183	0.664705	0.871146	-8.12965	-0.433427
Astrocytes	ATXN2L	ENSG00000168488	0.00235733	5.47575	0.77792	0.438999	0.745896	-7.84751	0.773884
Astrocytes	ATXN3	ENSG00000066427	-0.0038766	5.89756	-1.86096	0.0664874	0.317906	-6.47071	-1.83512
Astrocytes	ATXN7	ENSG00000163635	0.00382789	6.04307	1.77446	0.0794706	0.346824	-6.6547	1.75377
Astrocytes	ATXN7L1	ENSG00000146776	-0.00562111	7.19587	-1.77046	0.0801392	0.347915	-6.70646	-1.74988
Astrocytes	ATXN7L3	ENSG00000087152	-0.0011011	4.07582	-0.317984	0.751347	0.910212	-7.89403	-0.316864
Astrocytes	ATXN7L3B	ENSG00000253719	-0.00588851	5.23081	-1.99889	0.0493201	0.274858	-6.13859	-1.96581
Astrocytes	AUH	ENSG00000148090	0.0010464	6.99576	0.44754	0.655596	0.866876	-8.15509	0.446002
Astrocytes	AUP1	ENSG00000115307	0.00153997	4.98143	0.54037	0.590592	0.834052	-7.93089	0.537978
Astrocytes	AURKAIP1	ENSG00000175756	-0.00475432	4.79356	-1.28872	0.201593	0.534941	-7.2298	-1.27703
Astrocytes	AUTS2	ENSG00000158321	-0.00228062	9.71544	-0.971007	0.334679	0.666634	-7.69811	-0.964732
Astrocytes	AUXG01000058.1	ENSG00000286214	-0.00881216	5.72755	-2.42052	0.017855	0.163763	-5.30668	-2.36861
Astrocytes	AVEN	ENSG00000169857	0.00776185	5.08276	2.08726	0.0401632	0.248257	-5.95771	2.05207
Astrocytes	AVIL	ENSG00000135407	0.00247451	4.31914	0.432104	0.666731	0.87189	-7.8963	0.430639
Astrocytes	AVL9	ENSG00000105778	0.000583424	7.11356	0.222499	0.824446	0.939607	-8.23092	0.22183
Astrocytes	AXDND1	ENSG00000162779	0.00349335	2.9258	0.530309	0.597249	0.83754	-7.62034	0.528361
Astrocytes	AXIN1	ENSG00000103126	0.00250376	4.01415	0.686926	0.493949	0.779565	-7.70004	0.684042
Astrocytes	AXIN2	ENSG00000168646	0.00174317	4.90245	0.509049	0.612145	0.845109	-7.94545	0.507014
Astrocytes	AXL	ENSG00000167601	-0.000956179	5.91544	-0.310671	0.756866	0.912448	-8.14236	-0.309599
Astrocytes	AZI2	ENSG00000163512	-0.00481844	4.71643	-1.89118	0.0624613	0.308881	-6.27043	-1.86301
Astrocytes	AZIN1	ENSG00000155096	-0.000118026	6.07135	-0.0387649	0.969166	0.990778	-8.22167	-0.0386539
Astrocytes	AZIN1-AS1	ENSG00000253320	-0.0024938	7.19646	-0.788322	0.432926	0.741345	-7.93701	-0.784194
Astrocytes	AZIN2	ENSG00000142920	-0.00381457	4.08561	-1.08915	0.279325	0.618011	-7.35789	-1.08184
Astrocytes	B2M	ENSG00000166710	0.00614923	5.12826	1.29787	0.198364	0.531097	-7.26644	1.28623
Astrocytes	B3GALNT1	ENSG00000169255	-0.0040312	4.39537	-1.19634	0.234801	0.573804	-7.29134	-1.18808
Astrocytes	B3GALNT2	ENSG00000162885	-0.00637153	5.96393	-2.17952	0.0322833	0.222226	-5.86202	-2.14089
Astrocytes	B3GALT1	ENSG00000172318	-0.0062159	3.47109	-1.36396	0.176448	0.504862	-6.93075	-1.35177
Astrocytes	B3GALT5	ENSG00000183778	0.013242	4.3151	2.78817	0.00665208	0.097248	-4.242	2.71378
Astrocytes	B3GAT1	ENSG00000109956	-0.00176247	6.06993	-0.699457	0.486336	0.775811	-7.95073	-0.696149
Astrocytes	B3GAT2	ENSG00000112309	0.0034608	4.96328	0.698109	0.487263	0.77617	-7.84905	0.694668
Astrocytes	B3GAT3	ENSG00000149541	0.00219443	5.06189	0.651992	0.516377	0.793329	-7.87442	0.648941
Astrocytes	B3GLCT	ENSG00000187676	-0.00178834	6.27047	-0.461236	0.64593	0.862381	-8.10531	-0.459424
Astrocytes	B3GNT2	ENSG00000170340	-0.00316261	2.84954	-0.705643	0.482535	0.773527	-7.52469	-0.702231
Astrocytes	B3GNT5	ENSG00000176597	0.00163148	2.94788	0.359346	0.72032	0.896435	-7.71875	0.358032
Astrocytes	B3GNTL1	ENSG00000175711	-0.00101	3.43061	-0.27882	0.781042	0.922535	-7.80581	-0.277961
Astrocytes	B4GALNT4	ENSG00000182272	0.00189182	7.23161	0.692535	0.490779	0.778017	-7.98957	0.68907
Astrocytes	B4GALT1	ENSG00000086062	0.00106508	3.18564	0.207884	0.835821	0.943748	-7.79093	0.207242
Astrocytes	B4GALT2	ENSG00000117411	-0.00115893	3.87869	-0.343262	0.732342	0.901845	-7.8263	-0.342011
Astrocytes	B4GALT4	ENSG00000121578	0.00516209	3.75855	1.51178	0.134212	0.445077	-6.75047	1.4977
Astrocytes	B4GALT5	ENSG00000158470	0.00356767	6.41397	1.16648	0.246594	0.585781	-7.55927	1.15866
Astrocytes	B4GALT6	ENSG00000118276	-0.00319522	4.55567	-1.03183	0.305297	0.641842	-7.48272	-1.02514
Astrocytes	B4GALT7	ENSG00000027847	-0.00470398	3.21212	-0.997866	0.32154	0.656005	-7.31379	-0.991298
Astrocytes	B4GAT1	ENSG00000174684	-0.00666505	5.74214	-2.33892	0.022077	0.182141	-5.49152	-2.28904
Astrocytes	B9D1	ENSG00000108641	0.00134102	4.70847	0.573438	0.567991	0.822181	-7.87275	0.571013
Astrocytes	BAALC	ENSG00000164929	-0.00312231	8.04625	-0.984103	0.328074	0.661162	-7.75683	-0.978001
Astrocytes	BAALC-AS1	ENSG00000247081	0.0151761	5.84965	1.68157	0.0964451	0.381426	-6.76763	1.66234
Astrocytes	BABAM1	ENSG00000105393	-0.000364526	4.22797	-0.133291	0.894317	0.965034	-7.96056	-0.132844
Astrocytes	BABAM2	ENSG00000158019	0.00167447	7.57588	0.763678	0.44736	0.751257	-7.96301	0.759824
Astrocytes	BACE1	ENSG00000186318	-0.00840256	5.04691	-3.39512	0.00103373	0.0347231	-2.63154	-3.28118
Astrocytes	BACE2	ENSG00000182240	0.00185956	3.90317	0.308527	0.758416	0.913218	-7.87537	0.307562
Astrocytes	BACH1	ENSG00000156273	0.00329712	5.57849	1.01012	0.315228	0.650888	-7.65509	1.00431
Astrocytes	BACH2	ENSG00000112182	-0.00407593	7.31269	-1.45792	0.148831	0.465733	-7.19042	-1.44367
Astrocytes	BAD	ENSG00000002330	-0.00528614	3.71308	-1.2815	0.204079	0.537905	-7.07258	-1.27002
Astrocytes	BAG2	ENSG00000112208	0.00137423	2.88184	0.264182	0.792329	0.92714	-7.75515	0.263288
Astrocytes	BAG3	ENSG00000151929	0.0147132	5.34385	1.66189	0.100123	0.388601	-6.75589	1.64426
Astrocytes	BAG5	ENSG00000166170	0.0026343	4.23861	0.793911	0.42957	0.738987	-7.65954	0.789927
Astrocytes	BAG6	ENSG00000204463	-0.00134615	4.49589	-0.47731	0.63461	0.857038	-7.89028	-0.475249
Astrocytes	BAHCC1	ENSG00000266074	0.00973711	4.57766	2.73617	0.00766663	0.105337	-4.40656	2.66641
Astrocytes	BAHD1	ENSG00000140320	0.00659997	4.30624	1.89528	0.0617878	0.307014	-6.20383	1.86782
Astrocytes	BAIAP2	ENSG00000175866	-0.00104438	5.49206	-0.235851	0.814102	0.935314	-8.12426	-0.235138
Astrocytes	BAIAP2-DT	ENSG00000226137	-0.00347172	3.22447	-0.823039	0.413029	0.727335	-7.46647	-0.818574
Astrocytes	BAIAP2L2	ENSG00000128298	-0.00244989	3.01435	-0.544479	0.587505	0.832769	-7.63719	-0.542456
Astrocytes	BAIAP3	ENSG00000007516	0.00919944	4.21839	0.964221	0.3376	0.669394	-7.52219	0.958918
Astrocytes	BANF1	ENSG00000175334	-0.00071251	3.2666	-0.146434	0.883975	0.961262	-7.8273	-0.145932
Astrocytes	BANP	ENSG00000172530	0.00584616	5.39872	1.24237	0.217425	0.55353	-7.37922	1.2334
Astrocytes	BAP1	ENSG00000163930	-0.002472	3.9705	-0.696434	0.488298	0.77698	-7.65986	-0.693018
Astrocytes	BARD1	ENSG00000138376	0.00683344	4.84131	1.12177	0.265224	0.60453	-7.43987	1.11413
Astrocytes	BASP1	ENSG00000176788	-0.0102714	6.4838	-1.92937	0.0574181	0.295778	-6.37759	-1.90011
Astrocytes	BASP1-AS1	ENSG00000215196	-0.00443991	3.63235	-0.782953	0.436079	0.743606	-7.53742	-0.778831
Astrocytes	BAX	ENSG00000087088	0.00922308	3.15402	1.91472	0.0592029	0.300225	-5.99989	1.88668
Astrocytes	BAZ1A	ENSG00000198604	0.00513912	5.06626	1.79366	0.0766566	0.340114	-6.48754	1.77042
Astrocytes	BAZ1B	ENSG00000009954	0.00289093	6.38506	1.62087	0.109194	0.404827	-6.90823	1.60183
Astrocytes	BAZ2A	ENSG00000076108	0.00383039	6.08061	1.89815	0.0615385	0.306361	-6.41784	1.86961
Astrocytes	BAZ2B	ENSG00000123636	0.000608375	9.5474	0.249351	0.803768	0.931737	-8.14241	0.248474
Astrocytes	BBIP1	ENSG00000214413	0.000942958	4.38279	0.285793	0.775716	0.920124	-7.96463	0.284906
Astrocytes	BBOF1	ENSG00000119636	0.00417239	4.4603	1.48174	0.142417	0.456501	-6.9062	1.46685
Astrocytes	BBOX1	ENSG00000129151	0.00683906	6.42161	2.15164	0.0345178	0.230249	-5.95288	2.11397
Astrocytes	BBS1	ENSG00000174483	0.0073799	4.87073	3.10103	0.00267742	0.058953	-3.48059	3.00253
Astrocytes	BBS10	ENSG00000179941	-0.00765907	3.05294	-1.68537	0.0959806	0.380508	-6.39218	-1.66466
Astrocytes	BBS2	ENSG00000125124	-0.000341183	7.83142	-0.132093	0.895214	0.965281	-8.24968	-0.131709
Astrocytes	BBS4	ENSG00000140463	0.000739397	5.39945	0.328976	0.743049	0.906721	-8.08497	0.327819
Astrocytes	BBS5	ENSG00000163093	0.00119398	4.7069	0.421084	0.674845	0.875735	-7.96073	0.419508
Astrocytes	BBS7	ENSG00000138686	-0.00112201	4.61044	-0.419844	0.675778	0.876316	-7.93751	-0.418231
Astrocytes	BBS9	ENSG00000122507	0.000857651	7.82871	0.2544	0.799856	0.929914	-8.22024	0.253533
Astrocytes	BBX	ENSG00000114439	-0.000747751	7.46581	-0.340102	0.734596	0.902732	-8.2035	-0.339019
Astrocytes	BCAM	ENSG00000187244	0.00190285	3.77593	0.44741	0.65589	0.866976	-7.79396	0.445595
Astrocytes	BCAN	ENSG00000132692	-0.00695589	7.21418	-2.07658	0.0412676	0.251491	-6.11019	-2.04083
Astrocytes	BCAP29	ENSG00000075790	-0.000712576	5.91848	-0.340623	0.734337	0.902668	-8.12295	-0.339362
Astrocytes	BCAP31	ENSG00000185825	-0.00715384	4.78695	-1.9971	0.0494027	0.274931	-6.07417	-1.9651
Astrocytes	BCAR1	ENSG00000050820	0.00631312	4.35169	1.42656	0.157272	0.477294	-6.98358	1.41431
Astrocytes	BCAR3	ENSG00000137936	0.00140197	7.45124	0.419582	0.675928	0.87643	-8.16449	0.418026
Astrocytes	BCAS2	ENSG00000116752	-0.00225141	4.18865	-0.463199	0.644466	0.861615	-7.85635	-0.461464
Astrocytes	BCAS3	ENSG00000141376	-0.000575067	8.4643	-0.249095	0.80396	0.931773	-8.19056	-0.248225
Astrocytes	BCAS4	ENSG00000124243	0.00241187	4.35696	0.603933	0.547665	0.810951	-7.79254	0.601263
Astrocytes	BCAT2	ENSG00000105552	-0.000861228	6.46089	-0.205288	0.837864	0.944706	-8.21697	-0.204627
Astrocytes	BCCIP	ENSG00000107949	0.00195744	4.82732	0.795825	0.428369	0.738381	-7.75643	0.791985
Astrocytes	BCKDHA	ENSG00000248098	-0.00754022	3.68011	-1.69429	0.0941171	0.376942	-6.45166	-1.67407
Astrocytes	BCKDHB	ENSG00000083123	0.00170736	8.16494	0.551131	0.582955	0.830443	-8.08712	0.549074
Astrocytes	BCKDK	ENSG00000103507	-0.00473587	3.07942	-1.07161	0.287246	0.625199	-7.22961	-1.06418
Astrocytes	BCL11A	ENSG00000119866	-0.0136528	3.72354	-2.65757	0.00951525	0.118439	-4.46381	-2.59296
Astrocytes	BCL2	ENSG00000171791	0.00222963	8.76431	0.68188	0.497118	0.781214	-7.9955	0.679031
Astrocytes	BCL2L1	ENSG00000171552	0.001559	5.55705	0.567057	0.572321	0.824602	-7.9808	0.564637
Astrocytes	BCL2L13	ENSG00000099968	0.00265696	5.73931	1.0805	0.283367	0.621591	-7.57561	1.07279
Astrocytes	BCL2L14	ENSG00000121380	0.00238539	3.94901	0.394157	0.694426	0.884941	-7.87895	0.392856
Astrocytes	BCL2L2	ENSG00000129473	-0.0060103	4.40956	-2.04191	0.0447465	0.261821	-5.93865	-2.00703
Astrocytes	BCL2L2-PABPN1	ENSG00000258643	0.00428338	4.42295	1.3939	0.167145	0.491718	-7.03892	1.38144
Astrocytes	BCL6	ENSG00000113916	0.0191171	7.61728	3.02841	0.00323234	0.0649279	-3.84825	2.94473
Astrocytes	BCL7A	ENSG00000110987	-0.00505373	4.5915	-1.77954	0.0789251	0.345487	-6.4559	-1.75696
Astrocytes	BCL7B	ENSG00000106635	0.000723968	3.33084	0.183531	0.854874	0.951291	-7.81659	0.182903
Astrocytes	BCL7C	ENSG00000099385	0.00241311	5.27681	0.857325	0.39398	0.713186	-7.74105	0.852422
Astrocytes	BCL9	ENSG00000116128	-0.00187122	6.05793	-0.665475	0.507504	0.787982	-7.99153	-0.66273
Astrocytes	BCL9L	ENSG00000186174	0.00183329	3.87367	0.519715	0.604576	0.841122	-7.78264	0.517831
Astrocytes	BCLAF1	ENSG00000029363	0.00427581	7.07516	1.88653	0.0630044	0.31	-6.48668	1.85916
Astrocytes	BCLAF3	ENSG00000173681	0.00148559	5.79546	0.539081	0.591482	0.834633	-8.03258	0.536689
Astrocytes	BCO1	ENSG00000135697	0.00863132	3.31828	1.23407	0.221004	0.557833	-7.05891	1.22386
Astrocytes	BCO2	ENSG00000197580	0.00203132	3.59623	0.469627	0.639791	0.859249	-7.77515	0.467991
Astrocytes	BCOR	ENSG00000183337	-0.00403574	4.01473	-0.87057	0.386375	0.707347	-7.5561	-0.866211
Astrocytes	BCORL1	ENSG00000085185	0.00395834	4.09946	0.997717	0.321172	0.655756	-7.45787	0.992052
Astrocytes	BCR	ENSG00000186716	-0.00257373	7.24953	-0.803524	0.423853	0.735281	-7.94067	-0.799755
Astrocytes	BDH1	ENSG00000161267	-0.0104333	6.15378	-3.40736	0.00104557	0.0350006	-2.7279	-3.27797
Astrocytes	BDH2	ENSG00000164039	0.000975591	5.20206	0.301597	0.763776	0.915262	-8.06899	0.300526
Astrocytes	BDNF-AS	ENSG00000245573	-0.00101018	6.47374	-0.361464	0.718625	0.895476	-8.17949	-0.360297
Astrocytes	BDP1	ENSG00000145734	-0.00175492	7.05807	-1.0161	0.312827	0.648634	-7.72264	-1.00931
Astrocytes	BECN1	ENSG00000126581	-0.00213898	4.45644	-0.729469	0.467865	0.765016	-7.73742	-0.725957
Astrocytes	BEGAIN	ENSG00000183092	-0.00827341	5.11752	-2.5285	0.013269	0.14076	-4.97796	-2.47647
Astrocytes	BEND6	ENSG00000151917	0.000600751	4.93823	0.232901	0.816439	0.936236	-8.05033	0.232128
Astrocytes	BEND7	ENSG00000165626	0.00329925	5.45742	1.11024	0.270254	0.609344	-7.5308	1.10248
Astrocytes	BEST1	ENSG00000167995	0.0122799	3.91249	2.28506	0.0249271	0.193835	-5.36088	2.24253
Astrocytes	BET1	ENSG00000105829	0.000509167	3.81178	0.117859	0.90645	0.96921	-7.91231	0.117518
Astrocytes	BET1L	ENSG00000177951	0.00319275	3.37726	0.777064	0.439502	0.746071	-7.52893	0.773035
Astrocytes	BEX1	ENSG00000133169	-0.0103399	5.71851	-1.71699	0.0902431	0.368982	-6.69105	-1.69412
Astrocytes	BEX2	ENSG00000133134	-0.00905875	5.30269	-1.94671	0.0555796	0.291586	-6.24578	-1.91432
Astrocytes	BEX3	ENSG00000166681	-0.0090996	6.22563	-2.39911	0.0190623	0.168935	-5.37994	-2.34431
Astrocytes	BEX4	ENSG00000102409	-0.00870423	5.4617	-2.27449	0.025878	0.197924	-5.60466	-2.22804
Astrocytes	BEX5	ENSG00000184515	-0.0111893	4.17256	-1.71225	0.0910187	0.37059	-6.51618	-1.69005
Astrocytes	BFAR	ENSG00000103429	-0.000210847	4.31859	-0.0659281	0.947606	0.983948	-7.97862	-0.0657137
Astrocytes	BHLHE40	ENSG00000134107	0.00528014	5.46585	1.33213	0.18693	0.51809	-7.24458	1.31972
Astrocytes	BHLHE40-AS1	ENSG00000235831	0.0102502	3.13123	2.11296	0.0379255	0.241706	-5.58591	2.07566
Astrocytes	BHLHE41	ENSG00000123095	-0.00648874	5.31382	-1.79165	0.0772058	0.341287	-6.53424	-1.76713
Astrocytes	BHMT2	ENSG00000132840	-0.00148407	4.04327	-0.306337	0.760077	0.914097	-7.90376	-0.30538
Astrocytes	BICC1	ENSG00000122870	-0.0170853	7.0889	-3.94939	0.000165952	0.0123231	-1.01272	-3.7659
Astrocytes	BICD1	ENSG00000151746	-0.00326997	8.6052	-1.11273	0.269199	0.608236	-7.60044	-1.10491
Astrocytes	BICD2	ENSG00000185963	0.00765448	4.72776	2.22548	0.0286238	0.208434	-5.62936	2.18863
Astrocytes	BICDL1	ENSG00000135127	-0.00183249	3.64524	-0.390202	0.697477	0.886226	-7.76581	-0.388728
Astrocytes	BICRA	ENSG00000063169	0.00570021	3.18569	1.41167	0.162119	0.484217	-6.79424	1.39798
Astrocytes	BICRAL	ENSG00000112624	-0.000195546	7.00803	-0.0914902	0.927357	0.976983	-8.23642	-0.0911704
Astrocytes	BID	ENSG00000015475	-0.00234795	4.27436	-0.433636	0.665696	0.871404	-7.88873	-0.432063
Astrocytes	BIN1	ENSG00000136717	-0.00351246	4.93462	-0.956677	0.34137	0.672398	-7.62968	-0.951462
Astrocytes	BIN3	ENSG00000147439	0.00384273	4.59632	1.00338	0.318512	0.653298	-7.52865	0.997521
Astrocytes	BIRC2	ENSG00000110330	0.000780897	5.07407	0.29141	0.771478	0.918615	-8.06754	0.290443
Astrocytes	BIRC6	ENSG00000115760	-0.00153002	8.45892	-0.835606	0.405956	0.721603	-7.88005	-0.831031
Astrocytes	BIVM	ENSG00000134897	-0.000815442	4.44569	-0.271421	0.786758	0.924801	-7.96946	-0.270523
Astrocytes	BLCAP	ENSG00000166619	-0.00169869	5.72982	-0.81364	0.41822	0.731415	-7.85566	-0.809512
Astrocytes	BLMH	ENSG00000108578	-0.00186951	4.50775	-0.746868	0.457161	0.758031	-7.73269	-0.74353
Astrocytes	BLOC1S1	ENSG00000135441	-0.0109551	4.86738	-2.52523	0.0137236	0.142846	-4.97648	-2.46442
Astrocytes	BLOC1S2	ENSG00000196072	-0.00152578	3.8034	-0.33224	0.740591	0.905524	-7.85445	-0.33107
Astrocytes	BLOC1S5	ENSG00000188428	5.85881e-05	3.89553	0.0153523	0.987791	0.99633	-7.92526	0.0153022
Astrocytes	BLOC1S6	ENSG00000104164	-0.00441155	5.03363	-1.78819	0.0776184	0.342301	-6.50774	-1.76467
Astrocytes	BLVRA	ENSG00000106605	0.00279614	3.91569	0.852657	0.396182	0.714636	-7.55205	0.848459
Astrocytes	BLVRB	ENSG00000090013	0.00234098	4.03337	0.635803	0.526717	0.79925	-7.7433	0.633025
Astrocytes	BLZF1	ENSG00000117475	-0.00350882	5.16621	-1.20327	0.232409	0.57116	-7.39231	-1.19418
Astrocytes	BMERB1	ENSG00000166780	-0.00247215	6.62901	-1.32406	0.189289	0.520924	-7.36528	-1.31269
Astrocytes	BMI1	ENSG00000168283	0.00309782	3.85885	0.944088	0.347961	0.677831	-7.47003	0.938552
Astrocytes	BMP1	ENSG00000168487	0.00431291	3.787	1.15855	0.250043	0.589966	-7.20368	1.15025
Astrocytes	BMP2K	ENSG00000138756	-0.0035131	8.4172	-1.09047	0.27851	0.617278	-7.64253	-1.08367
Astrocytes	BMP7	ENSG00000101144	-0.00213078	7.27452	-0.686006	0.49476	0.779866	-8.00112	-0.682758
Astrocytes	BMPER	ENSG00000164619	-0.00792886	6.03377	-2.70078	0.00850546	0.111158	-4.6698	-2.63132
Astrocytes	BMPR1A	ENSG00000107779	0.00118262	8.03115	0.468993	0.640243	0.859422	-8.14269	0.46736
Astrocytes	BMPR1B	ENSG00000138696	0.00319371	9.44703	1.18259	0.240185	0.578946	-7.49079	1.17453
Astrocytes	BMPR2	ENSG00000204217	-0.00229313	7.72956	-1.01466	0.313069	0.648839	-7.74481	-1.0088
Astrocytes	BMS1	ENSG00000165733	0.00106574	5.11098	0.423097	0.673381	0.87516	-8.0213	0.421513
Astrocytes	BMT2	ENSG00000164603	-0.00253923	6.03367	-0.980871	0.329611	0.662149	-7.71728	-0.974899
Astrocytes	BNC2	ENSG00000173068	0.00819274	4.83351	1.16189	0.248471	0.588109	-7.39858	1.15407
Astrocytes	BNIP2	ENSG00000140299	0.001497	4.66704	0.543386	0.588248	0.832924	-7.9021	0.541376
Astrocytes	BNIP3	ENSG00000176171	-0.0135168	5.54976	-3.82351	0.000269596	0.0162381	-1.38356	-3.64289
Astrocytes	BNIP3L	ENSG00000104765	-0.00624616	6.2566	-1.94146	0.0557171	0.291859	-6.35586	-1.91324
Astrocytes	BOC	ENSG00000144857	0.00252862	6.59507	0.71938	0.474009	0.768875	-7.96845	0.715972
Astrocytes	BOD1	ENSG00000145919	0.00099776	3.87616	0.31564	0.753149	0.911104	-7.87058	0.31449
Astrocytes	BOD1L1	ENSG00000038219	0.00178214	7.32708	0.721515	0.472806	0.768162	-7.98499	0.71792
Astrocytes	BOLA3	ENSG00000163170	-0.0105678	3.64592	-2.88296	0.00505941	0.0839007	-3.8855	-2.80323
Astrocytes	BOP1	ENSG00000261236	0.0107258	3.13821	2.18716	0.0316776	0.220438	-5.45695	2.14846
Astrocytes	BORCS5	ENSG00000165714	-0.00235506	5.93536	-0.948215	0.345636	0.676149	-7.75738	-0.943088
Astrocytes	BORCS7	ENSG00000166275	-0.00252234	4.48426	-0.780644	0.437394	0.744908	-7.70682	-0.776602
Astrocytes	BORCS8	ENSG00000254901	-0.00676025	3.57712	-2.01025	0.0479059	0.271411	-5.87348	-1.9782
Astrocytes	BPHL	ENSG00000137274	0.000536252	4.54741	0.179788	0.857759	0.952286	-8.00886	0.179227
Astrocytes	BPNT1	ENSG00000162813	-0.00400465	3.39452	-1.00384	0.31823	0.653088	-7.3507	-0.998102
Astrocytes	BPTF	ENSG00000171634	-0.00104542	8.36015	-0.573371	0.568089	0.822181	-8.0516	-0.570868
Astrocytes	BRAF	ENSG00000157764	-0.00250329	7.82133	-1.26667	0.209095	0.54428	-7.44263	-1.25606
Astrocytes	BRAP	ENSG00000089234	-0.000417829	4.64639	-0.160144	0.873138	0.957198	-8.02553	-0.159674
Astrocytes	BRAT1	ENSG00000106009	0.00369128	4.83643	1.48903	0.1406	0.453971	-6.9505	1.47356
Astrocytes	BRCA1	ENSG00000012048	0.00397157	4.30917	1.08851	0.279733	0.618519	-7.38571	1.08092
Astrocytes	BRCC3	ENSG00000185515	0.00250772	4.85859	0.907779	0.366684	0.693106	-7.65735	0.902702
Astrocytes	BRD1	ENSG00000100425	0.00312099	5.47255	1.27808	0.205088	0.539412	-7.32826	1.26719
Astrocytes	BRD2	ENSG00000204256	0.0046755	6.01721	1.8481	0.0684667	0.322458	-6.49245	1.82192
Astrocytes	BRD3	ENSG00000169925	0.000510365	4.66813	0.194638	0.846202	0.947898	-8.00352	0.193966
Astrocytes	BRD3OS	ENSG00000235106	-0.00450655	2.84158	-0.922888	0.358822	0.68731	-7.34244	-0.917613
Astrocytes	BRD4	ENSG00000141867	0.00322778	6.70026	1.18604	0.239036	0.577939	-7.55066	1.1774
Astrocytes	BRD7	ENSG00000166164	-0.000128106	5.24899	-0.0714769	0.943212	0.982264	-8.11003	-0.0712338
Astrocytes	BRD8	ENSG00000112983	-0.000139052	5.79368	-0.0550368	0.956252	0.986769	-8.18555	-0.0548578
Astrocytes	BRD9	ENSG00000028310	0.002001	5.46442	0.741159	0.460831	0.760259	-7.86039	0.737479
Astrocytes	BRF1	ENSG00000185024	0.00405669	5.31713	1.77874	0.0787635	0.34518	-6.56746	1.75791
Astrocytes	BRI3	ENSG00000164713	0.00296774	5.23698	1.25257	0.214058	0.549709	-7.33865	1.24248
Astrocytes	BRI3BP	ENSG00000184992	-0.000775194	4.80434	-0.340542	0.734387	0.902668	-7.99843	-0.339296
Astrocytes	BRICD5	ENSG00000182685	0.000522658	3.67683	0.12129	0.90374	0.968262	-7.8816	0.120938
Astrocytes	BRINP1	ENSG00000078725	-0.00267444	7.97149	-0.811853	0.419083	0.732237	-7.91955	-0.808014
Astrocytes	BRINP2	ENSG00000198797	-0.0137514	7.84673	-2.65002	0.00967386	0.119431	-4.84213	-2.58727
Astrocytes	BRINP3	ENSG00000162670	-0.00672049	8.32403	-1.48333	0.141585	0.455316	-7.14664	-1.46991
Astrocytes	BRK1	ENSG00000254999	-0.00840912	4.33303	-2.28421	0.0252137	0.194994	-5.43521	-2.23811
Astrocytes	BRMS1L	ENSG00000100916	-0.00279702	4.50125	-1.00206	0.319297	0.653961	-7.5196	-0.995904
Astrocytes	BROX	ENSG00000162819	0.000316141	4.40012	0.0998223	0.920745	0.974271	-8.00594	0.099495
Astrocytes	BRPF3	ENSG00000096070	0.00212796	3.57164	0.528714	0.598514	0.838392	-7.71908	0.526539
Astrocytes	BRSK1	ENSG00000160469	-0.000733413	5.16994	-0.249546	0.803577	0.931665	-8.06985	-0.248721
Astrocytes	BRSK2	ENSG00000174672	-0.00139717	5.78553	-0.565617	0.573211	0.8251	-8.03057	-0.563328
Astrocytes	BRWD1	ENSG00000185658	0.000736051	7.63373	0.441962	0.659779	0.868991	-8.14831	0.440218
Astrocytes	BRWD3	ENSG00000165288	-0.0015143	6.07634	-0.674546	0.501936	0.784648	-7.97538	-0.671447
Astrocytes	BSCL2	ENSG00000168000	-0.006888	5.51839	-2.16357	0.0337578	0.227787	-5.84765	-2.12295
Astrocytes	BSDC1	ENSG00000160058	0.000386904	5.69563	0.14527	0.884877	0.961543	-8.14396	0.14479
Astrocytes	BSG	ENSG00000172270	-0.00629143	7.60216	-1.83332	0.0707651	0.326865	-6.55932	-1.80698
Astrocytes	BSN	ENSG00000164061	-0.00803929	5.20478	-2.68248	0.00892108	0.114089	-4.62494	-2.61506
Astrocytes	BST2	ENSG00000130303	0.00914591	3.37002	1.05804	0.293427	0.630357	-7.27602	1.05063
Astrocytes	BTAF1	ENSG00000095564	-0.00105212	6.71398	-0.537296	0.592657	0.835174	-8.0855	-0.534989
Astrocytes	BTBD1	ENSG00000064726	-0.00111009	5.39912	-0.525286	0.600884	0.839396	-7.99643	-0.523129
Astrocytes	BTBD10	ENSG00000148925	-0.00184101	5.76844	-0.73571	0.464142	0.762788	-7.91019	-0.732043
Astrocytes	BTBD11	ENSG00000151136	-0.00803642	4.36988	-1.18394	0.239944	0.578826	-7.28655	-1.17513
Astrocytes	BTBD17	ENSG00000204347	-0.038495	3.40364	-5.81152	1.30816e-07	0.000104315	6.23947	-5.2777
Astrocytes	BTBD2	ENSG00000133243	0.00031794	5.07637	0.0948555	0.924659	0.975709	-8.09923	0.0945663
Astrocytes	BTBD3	ENSG00000132640	-0.00240808	5.24648	-1.14184	0.257115	0.596657	-7.44709	-1.13324
Astrocytes	BTBD7	ENSG00000011114	-0.00120009	6.73949	-0.584258	0.560553	0.817845	-8.08377	-0.582021
Astrocytes	BTBD8	ENSG00000189195	-0.00726126	7.11405	-3.0001	0.00361734	0.0689607	-3.93916	-2.90974
Astrocytes	BTBD9	ENSG00000183826	-0.000371908	8.33342	-0.170438	0.865117	0.954808	-8.21592	-0.169864
Astrocytes	BTD	ENSG00000169814	-0.000834369	5.93229	-0.225528	0.822096	0.938593	-8.17907	-0.22485
Astrocytes	BTF3	ENSG00000145741	-0.00065793	4.10772	-0.20319	0.839545	0.945329	-7.94138	-0.202475
Astrocytes	BTF3L4	ENSG00000134717	-9.39322e-05	4.8165	-0.0380555	0.96973	0.990901	-8.07401	-0.0379466
Astrocytes	BTG1	ENSG00000133639	0.00804393	4.15095	1.85039	0.0680144	0.321369	-6.27188	1.82491
Astrocytes	BTG2	ENSG00000159388	0.0166447	3.76981	2.11737	0.037395	0.240118	-5.6868	2.08143
Astrocytes	BTN2A1	ENSG00000112763	-8.35272e-05	3.86441	-0.0233862	0.981396	0.994222	-7.92475	-0.0233193
Astrocytes	BTRC	ENSG00000166167	-0.00101852	7.34206	-0.396885	0.692421	0.884123	-8.1829	-0.395572
Astrocytes	BUB3	ENSG00000154473	-0.00119974	4.15741	-0.445467	0.657291	0.867707	-7.85969	-0.443656
Astrocytes	BUD13	ENSG00000137656	0.00857889	3.30488	1.58427	0.11676	0.417052	-6.58296	1.56852
Astrocytes	BUD23	ENSG00000071462	-4.37172e-05	4.23316	-0.0168202	0.986624	0.99585	-7.96926	-0.0167654
Astrocytes	BUD31	ENSG00000106245	-0.00288262	3.36992	-0.741453	0.460809	0.760259	-7.57835	-0.737516
Astrocytes	BX255925.3	ENSG00000284976	0.00792666	3.76985	2.03836	0.0450348	0.262639	-5.81003	2.00433
Astrocytes	BX284613.2	ENSG00000231424	-0.0142822	3.81714	-2.24961	0.0269929	0.202153	-5.42221	-2.21162
Astrocytes	BX470102.2	ENSG00000285867	0.000357506	3.6517	0.0857923	0.931855	0.978655	-7.85383	0.0855106
Astrocytes	BZW1	ENSG00000082153	-0.00764362	5.47737	-2.14504	0.0353301	0.232992	-5.87614	-2.10455
Astrocytes	BZW2	ENSG00000136261	0.00190073	3.52313	0.408776	0.683843	0.880161	-7.75925	0.407224
Astrocytes	C10orf143	ENSG00000237489	-0.000440123	4.55995	-0.126282	0.899832	0.966886	-7.99862	-0.125874
Astrocytes	C10orf88	ENSG00000119965	0.00173357	3.70862	0.535365	0.593911	0.835914	-7.74903	0.533178
Astrocytes	C10orf90	ENSG00000154493	-0.00117557	5.33435	-0.227177	0.820882	0.938167	-8.07467	-0.226411
Astrocytes	C11orf49	ENSG00000149179	-0.000771742	7.79069	-0.375782	0.708162	0.890765	-8.16879	-0.374326
Astrocytes	C11orf54	ENSG00000182919	-0.000447725	5.23251	-0.191925	0.848278	0.948471	-8.09909	-0.191316
Astrocytes	C11orf58	ENSG00000110696	-0.000204064	6.45657	-0.108577	0.913807	0.971987	-8.23038	-0.108238
Astrocytes	C11orf65	ENSG00000166323	0.00100834	5.21351	0.236008	0.814016	0.935314	-8.08521	0.235248
Astrocytes	C11orf68	ENSG00000175573	-0.00675667	3.4147	-1.38107	0.171513	0.497428	-6.88953	-1.36736
Astrocytes	C11orf74	ENSG00000166352	-0.00242473	3.95582	-0.667258	0.506366	0.787262	-7.71813	-0.664507
Astrocytes	C11orf80	ENSG00000173715	0.00769434	4.50359	2.12313	0.0370073	0.238919	-5.79149	2.08568
Astrocytes	C11orf87	ENSG00000185742	-0.0188104	4.0228	-3.45424	0.000890361	0.0320717	-2.32828	-3.32306
Astrocytes	C11orf95	ENSG00000188070	-0.000845624	3.12527	-0.161527	0.872103	0.956747	-7.78376	-0.160987
Astrocytes	C12orf10	ENSG00000139637	-0.00624753	3.32195	-1.26246	0.210685	0.545689	-7.03216	-1.25169
Astrocytes	C12orf29	ENSG00000133641	-0.00562684	3.80402	-1.52346	0.131665	0.441317	-6.75746	-1.50757
Astrocytes	C12orf4	ENSG00000047621	0.00194957	5.22075	0.598936	0.550953	0.812595	-7.93209	0.596332
Astrocytes	C12orf43	ENSG00000157895	-0.00489475	3.53404	-1.14691	0.254552	0.594284	-7.19945	-1.13936
Astrocytes	C12orf45	ENSG00000151131	-0.00106015	4.39716	-0.291937	0.771086	0.918506	-7.96381	-0.290955
Astrocytes	C12orf49	ENSG00000111412	0.000399107	4.78032	0.105902	0.915933	0.972721	-8.04489	0.105558
Astrocytes	C12orf57	ENSG00000111678	-0.00175384	3.86574	-0.411861	0.681646	0.879248	-7.83625	-0.410218
Astrocytes	C12orf60	ENSG00000182993	-0.00126336	4.37039	-0.264209	0.792241	0.92713	-7.96569	-0.263401
[truncated: 72,070 more rows]

## Sheet: Table S10
Supplementary Table 10 | Differential expression analysis results for age-associated genes across 'full pseudobulk'
[truncated: 21,949 more rows]

[truncated: 9 more sheets: Table S11, Table S12, Table S13, Table S14, Table S15, Table S16, Table S17, Table S18, Table S19]
